# Supplementary material for: Prognostic implications of TOR1B expression across cancer types: a focus on basal-like breast cancer and cellular adaptations to hypoxia
Source: J Cancer Res Clin Oncol. 2024 Jun 6;150(6):293. doi: 10.1007/s00432-024-05794-3 (PMC11156733; doi:10.1007/s00432-024-05794-3)
Supplement: Supplementary file 1 — Supplementary file1 (XLSX 666 KB) [file 432_2024_5794_MOESM1_ESM.xlsx]

## Sheet: Sheet1
	Group	Expression	SampleName
GBM(T=153,N=1151)	Tumor	4.3399	TCGA-19-1787-01
GBM(T=153,N=1151)	Tumor	3.6714	TCGA-06-5412-01
GBM(T=153,N=1151)	Tumor	3.8218	TCGA-16-0846-01
GBM(T=153,N=1151)	Tumor	4.5808	TCGA-12-5299-01
GBM(T=153,N=1151)	Tumor	3.9506	TCGA-06-2561-01
GBM(T=153,N=1151)	Tumor	3.1717	TCGA-06-0132-01
GBM(T=153,N=1151)	Tumor	3.4971	TCGA-26-5136-01
GBM(T=153,N=1151)	Tumor	3.2466	TCGA-27-2521-01
GBM(T=153,N=1151)	Tumor	4.0816	TCGA-19-2629-01
GBM(T=153,N=1151)	Tumor	3.6405	TCGA-06-0238-01
GBM(T=153,N=1151)	Tumor	3.716	TCGA-06-0749-01
GBM(T=153,N=1151)	Tumor	4.048	TCGA-06-0174-01
GBM(T=153,N=1151)	Tumor	4.7804	TCGA-06-5414-01
GBM(T=153,N=1151)	Tumor	4.2706	TCGA-28-5207-01
GBM(T=153,N=1151)	Tumor	3.9156	TCGA-06-5410-01
GBM(T=153,N=1151)	Tumor	4.4608	TCGA-06-0747-01
GBM(T=153,N=1151)	Tumor	4.232	TCGA-28-2513-01
GBM(T=153,N=1151)	Tumor	4.7666	TCGA-76-4927-01
GBM(T=153,N=1151)	Tumor	3.9608	TCGA-06-0645-01
GBM(T=153,N=1151)	Tumor	4.3646	TCGA-06-2565-01
GBM(T=153,N=1151)	Tumor	4.9294	TCGA-06-0130-01
GBM(T=153,N=1151)	Tumor	3.74	TCGA-06-0750-01
GBM(T=153,N=1151)	Tumor	3.29	TCGA-27-1831-01
GBM(T=153,N=1151)	Tumor	4.4081	TCGA-06-5416-01
GBM(T=153,N=1151)	Tumor	3.2002	TCGA-06-0141-01
GBM(T=153,N=1151)	Tumor	4.7426	TCGA-06-0125-01
GBM(T=153,N=1151)	Tumor	4.2056	TCGA-76-4925-01
GBM(T=153,N=1151)	Tumor	3.9412	TCGA-76-4932-01
GBM(T=153,N=1151)	Tumor	3.7773	TCGA-28-2510-01
GBM(T=153,N=1151)	Tumor	3.8085	TCGA-06-0743-01
GBM(T=153,N=1151)	Tumor	4.4634	TCGA-14-1034-01
GBM(T=153,N=1151)	Tumor	4.1708	TCGA-06-0184-01
GBM(T=153,N=1151)	Tumor	2.7007	TCGA-12-3652-01
GBM(T=153,N=1151)	Tumor	4.0144	TCGA-26-5132-01
GBM(T=153,N=1151)	Tumor	4.2465	TCGA-32-1970-01
GBM(T=153,N=1151)	Tumor	3.6335	TCGA-06-0219-01
GBM(T=153,N=1151)	Tumor	4.8156	TCGA-14-0787-01
GBM(T=153,N=1151)	Tumor	4.306	TCGA-06-0190-01
GBM(T=153,N=1151)	Tumor	4.0109	TCGA-26-5135-01
GBM(T=153,N=1151)	Tumor	4.4054	TCGA-76-4931-01
GBM(T=153,N=1151)	Tumor	3.9838	TCGA-41-3915-01
GBM(T=153,N=1151)	Tumor	3.8249	TCGA-06-0649-01
GBM(T=153,N=1151)	Tumor	4.5982	TCGA-12-0618-01
GBM(T=153,N=1151)	Tumor	3.8847	TCGA-27-2524-01
GBM(T=153,N=1151)	Tumor	3.8551	TCGA-28-1753-01
GBM(T=153,N=1151)	Tumor	4.2847	TCGA-12-5295-01
GBM(T=153,N=1151)	Tumor	4.3039	TCGA-27-2523-01
GBM(T=153,N=1151)	Tumor	4.6	TCGA-06-2569-01
GBM(T=153,N=1151)	Tumor	4.2103	TCGA-27-1830-01
GBM(T=153,N=1151)	Tumor	4.3449	TCGA-06-2559-01
GBM(T=153,N=1151)	Tumor	3.3745	TCGA-27-2526-01
GBM(T=153,N=1151)	Tumor	4.748	TCGA-06-5856-01
GBM(T=153,N=1151)	Tumor	3.4894	TCGA-26-1442-01
GBM(T=153,N=1151)	Tumor	4.1335	TCGA-06-5418-01
GBM(T=153,N=1151)	Tumor	4.3548	TCGA-26-5139-01
GBM(T=153,N=1151)	Tumor	3.1377	TCGA-06-5417-01
GBM(T=153,N=1151)	Tumor	1.674	TCGA-26-5134-01
GBM(T=153,N=1151)	Tumor	4.2855	TCGA-06-5413-01
GBM(T=153,N=1151)	Tumor	4.504	TCGA-76-4929-01
GBM(T=153,N=1151)	Tumor	4.322	TCGA-06-0646-01
GBM(T=153,N=1151)	Tumor	3.7215	TCGA-12-3650-01
GBM(T=153,N=1151)	Tumor	3.7857	TCGA-19-2620-01
GBM(T=153,N=1151)	Tumor	3.9496	TCGA-28-5213-01
GBM(T=153,N=1151)	Tumor	3.8581	TCGA-06-0138-01
GBM(T=153,N=1151)	Tumor	4.0064	TCGA-06-5415-01
GBM(T=153,N=1151)	Tumor	3.9127	TCGA-06-0139-01
GBM(T=153,N=1151)	Tumor	3.9552	TCGA-02-0047-01
GBM(T=153,N=1151)	Tumor	4.3986	TCGA-14-0789-01
GBM(T=153,N=1151)	Tumor	3.7752	TCGA-12-0616-01
GBM(T=153,N=1151)	Tumor	4.079	TCGA-32-1982-01
GBM(T=153,N=1151)	Tumor	3.3134	TCGA-28-5220-01
GBM(T=153,N=1151)	Tumor	3.8126	TCGA-14-0817-01
GBM(T=153,N=1151)	Tumor	3.4116	TCGA-12-1597-01
GBM(T=153,N=1151)	Tumor	3.9746	TCGA-06-2570-01
GBM(T=153,N=1151)	Tumor	4.62124	TCGA-06-0211-01
GBM(T=153,N=1151)	Tumor	4.7619	TCGA-02-2483-01
GBM(T=153,N=1151)	Tumor	4.46801	TCGA-06-0156-01
GBM(T=153,N=1151)	Tumor	4.1228	TCGA-27-1837-01
GBM(T=153,N=1151)	Tumor	4.5669	TCGA-28-5204-01
GBM(T=153,N=1151)	Tumor	3.9755	TCGA-32-5222-01
GBM(T=153,N=1151)	Tumor	4.5638	TCGA-28-5209-01
GBM(T=153,N=1151)	Tumor	4.2227	TCGA-27-2519-01
GBM(T=153,N=1151)	Tumor	4.3191	TCGA-14-0790-01
GBM(T=153,N=1151)	Tumor	3.6405	TCGA-12-0821-01
GBM(T=153,N=1151)	Tumor	4.2304	TCGA-19-2619-01
GBM(T=153,N=1151)	Tumor	4.0969	TCGA-27-1835-01
GBM(T=153,N=1151)	Tumor	4.3876	TCGA-12-0619-01
GBM(T=153,N=1151)	Tumor	4.0019	TCGA-06-0168-01
GBM(T=153,N=1151)	Tumor	3.2096	TCGA-27-2528-01
GBM(T=153,N=1151)	Tumor	4.6462	TCGA-28-5215-01
GBM(T=153,N=1151)	Tumor	4.3133	TCGA-28-5218-01
GBM(T=153,N=1151)	Tumor	3.7888	TCGA-14-1825-01
GBM(T=153,N=1151)	Tumor	4.9887	TCGA-06-0129-01
GBM(T=153,N=1151)	Tumor	4.5516	TCGA-06-5859-01
GBM(T=153,N=1151)	Tumor	4.366	TCGA-28-1747-01
GBM(T=153,N=1151)	Tumor	3.1228	TCGA-28-2499-01
GBM(T=153,N=1151)	Tumor	4.0445	TCGA-32-1980-01
GBM(T=153,N=1151)	Tumor	4.4243	TCGA-06-2564-01
GBM(T=153,N=1151)	Tumor	4.6035	TCGA-06-5408-01
GBM(T=153,N=1151)	Tumor	3.9346	TCGA-27-1832-01
GBM(T=153,N=1151)	Tumor	4.0653	TCGA-14-1829-01
GBM(T=153,N=1151)	Tumor	4.4183	TCGA-32-2615-01
GBM(T=153,N=1151)	Tumor	4.6485	TCGA-06-0158-01
GBM(T=153,N=1151)	Tumor	4.0705	TCGA-28-5216-01
GBM(T=153,N=1151)	Tumor	3.4075	TCGA-41-2572-01
GBM(T=153,N=1151)	Tumor	4.3737	TCGA-02-0055-01
GBM(T=153,N=1151)	Tumor	4.4283	TCGA-32-2634-01
GBM(T=153,N=1151)	Tumor	3.9838	TCGA-06-5411-01
GBM(T=153,N=1151)	Tumor	3.9956	TCGA-06-0744-01
GBM(T=153,N=1151)	Tumor	4.5117	TCGA-76-4928-01
GBM(T=153,N=1151)	Tumor	4.7924	TCGA-06-0644-01
GBM(T=153,N=1151)	Tumor	3.0619	TCGA-14-0871-01
GBM(T=153,N=1151)	Tumor	4.6849	TCGA-08-0386-01
GBM(T=153,N=1151)	Tumor	4.1219	TCGA-32-2632-01
GBM(T=153,N=1151)	Tumor	3.8228	TCGA-06-0882-01
GBM(T=153,N=1151)	Tumor	4.248	TCGA-41-4097-01
GBM(T=153,N=1151)	Tumor	3.7453	TCGA-16-1045-01
GBM(T=153,N=1151)	Tumor	3.5875	TCGA-19-2625-01
GBM(T=153,N=1151)	Tumor	4.2488	TCGA-27-1834-01
GBM(T=153,N=1151)	Tumor	3.5187	TCGA-41-2571-01
GBM(T=153,N=1151)	Tumor	4.3406	TCGA-19-4065-01
GBM(T=153,N=1151)	Tumor	3.831	TCGA-14-0781-01
GBM(T=153,N=1151)	Tumor	4.4457	TCGA-06-0157-01
GBM(T=153,N=1151)	Tumor	3.6972	TCGA-12-3653-01
GBM(T=153,N=1151)	Tumor	4.1716	TCGA-76-4926-01
GBM(T=153,N=1151)	Tumor	4.1482	TCGA-26-5133-01
GBM(T=153,N=1151)	Tumor	4.6077	TCGA-06-2562-01
GBM(T=153,N=1151)	Tumor	4.0357	TCGA-41-5651-01
GBM(T=153,N=1151)	Tumor	3.5047	TCGA-06-0210-01
GBM(T=153,N=1151)	Tumor	3.9223	TCGA-19-2624-01
GBM(T=153,N=1151)	Tumor	4.2304	TCGA-19-5960-01
GBM(T=153,N=1151)	Tumor	3.5312	TCGA-06-0686-01
GBM(T=153,N=1151)	Tumor	4.2699	TCGA-06-2563-01
GBM(T=153,N=1151)	Tumor	3.9487	TCGA-15-1444-01
GBM(T=153,N=1151)	Tumor	2.0569	TCGA-32-4213-01
GBM(T=153,N=1151)	Tumor	3.3264	TCGA-15-0742-01
GBM(T=153,N=1151)	Tumor	4.0952	TCGA-06-0187-01
GBM(T=153,N=1151)	Tumor	4.4771	TCGA-19-1390-01
GBM(T=153,N=1151)	Tumor	3.616	TCGA-06-2557-01
GBM(T=153,N=1151)	Tumor	4.5766	TCGA-06-0878-01
GBM(T=153,N=1151)	Tumor	4.3256	TCGA-06-2567-01
GBM(T=153,N=1151)	Tumor	4.4536	TCGA-32-2616-01
GBM(T=153,N=1151)	Tumor	4.4263	TCGA-28-5208-01
GBM(T=153,N=1151)	Tumor	4.0773	TCGA-28-2514-01
GBM(T=153,N=1151)	Tumor	4.5614	TCGA-06-1804-01
GBM(T=153,N=1151)	Tumor	3.8857	TCGA-14-2554-01
GBM(T=153,N=1151)	Tumor	4.5614	TCGA-02-2485-01
GBM(T=153,N=1151)	Tumor	4.5217	TCGA-06-5858-01
GBM(T=153,N=1151)	Tumor	3.5621	TCGA-06-0178-01
GBM(T=153,N=1151)	Tumor	3.8571	TCGA-14-1823-01
GBM(T=153,N=1151)	Tumor	4.8258	TCGA-28-2509-01
GBM(T=153,N=1151)	Tumor	4.423	TCGA-06-2558-01
GBM(T=153,N=1151)	Tumor	3.7116	TCGA-06-0745-01
GBM(T=153,N=1151)	Normal	2.4544	GTEX-13QIC-0011-R1a-SM-5O9CJ
GBM(T=153,N=1151)	Normal	4.8105	GTEX-N7MS-2526-SM-26GMA
GBM(T=153,N=1151)	Normal	2.6232	GTEX-N7MS-2526-SM-26GMR
GBM(T=153,N=1151)	Normal	2.9262	GTEX-NPJ7-0011-R6a-SM-2I3G7
GBM(T=153,N=1151)	Normal	2.9186	GTEX-132Q8-3026-SM-5PNVG
GBM(T=153,N=1151)	Normal	2.8502	GTEX-NPJ7-2726-SM-2I3FT
GBM(T=153,N=1151)	Normal	2.5707	GTEX-13OVJ-0011-R9b-SM-5L3GD
GBM(T=153,N=1151)	Normal	3.309	GTEX-XLM4-0011-R10A-SM-4AT5P
GBM(T=153,N=1151)	Normal	2.7227	GTEX-12ZZZ-0011-R10a-SM-5P9HC
GBM(T=153,N=1151)	Normal	0.3907	GTEX-X4XY-0011-R8A-SM-46MVC
GBM(T=153,N=1151)	Normal	2.3451	GTEX-13QJC-0011-R6a-SM-5S2VI
GBM(T=153,N=1151)	Normal	2.2931	GTEX-ZUA1-0011-R8b-SM-51MST
GBM(T=153,N=1151)	Normal	0.9716	GTEX-13FHP-0011-R7b-SM-5LZYI
GBM(T=153,N=1151)	Normal	3.7846	GTEX-11EMC-3326-SM-5P9JH
GBM(T=153,N=1151)	Normal	2.4306	GTEX-13112-0011-R7b-SM-5DUVW
GBM(T=153,N=1151)	Normal	2.1574	GTEX-12WSA-0011-R5b-SM-5GU5I
GBM(T=153,N=1151)	Normal	2.945	GTEX-ZF28-3026-SM-4WKHP
GBM(T=153,N=1151)	Normal	2.4985	GTEX-ZUA1-0011-R7b-SM-4YCDP
GBM(T=153,N=1151)	Normal	1.2875	GTEX-11ZVC-0011-R9a-SM-57WC5
GBM(T=153,N=1151)	Normal	2.982	GTEX-WZTO-0011-R4A-SM-3NMC7
GBM(T=153,N=1151)	Normal	4.5638	GTEX-NPJ7-0011-R11A-SM-2I3E8
GBM(T=153,N=1151)	Normal	2.753	GTEX-13OVL-0011-R6a-SM-5L3G4
GBM(T=153,N=1151)	Normal	1.5661	GTEX-13NYB-0011-R1b-SM-5KM4F
GBM(T=153,N=1151)	Normal	3.0842	GTEX-WHSE-0011-R8A-SM-3P5Z1
GBM(T=153,N=1151)	Normal	2.2391	GTEX-T6MN-0011-R4A-SM-32QPG
GBM(T=153,N=1151)	Normal	2.3366	GTEX-ZDXO-0011-R1a-SM-4WKF4
GBM(T=153,N=1151)	Normal	2.8199	GTEX-11DXY-3226-SM-5GIDE
GBM(T=153,N=1151)	Normal	1.683	GTEX-ZV68-0011-R5a-SM-4YCDW
GBM(T=153,N=1151)	Normal	2.0673	GTEX-11GSP-0011-R6b-SM-57WBQ
GBM(T=153,N=1151)	Normal	2.6255	GTEX-13OVL-0011-R3b-SM-5L3I8
GBM(T=153,N=1151)	Normal	2.236	GTEX-13OW7-0011-R5b-SM-5O9DM
GBM(T=153,N=1151)	Normal	3.9728	GTEX-11WQK-3126-SM-5EGI2
GBM(T=153,N=1151)	Normal	4.0295	GTEX-ZE9C-0011-R11a-SM-4WKGG
GBM(T=153,N=1151)	Normal	3.6972	GTEX-ZZPT-2926-SM-5EQ5S
GBM(T=153,N=1151)	Normal	2.9839	GTEX-12ZZY-3026-SM-5GCOU
GBM(T=153,N=1151)	Normal	3.8167	GTEX-WHSE-2926-SM-3NMBG
GBM(T=153,N=1151)	Normal	2.5087	GTEX-12ZZW-2926-SM-5LZUP
GBM(T=153,N=1151)	Normal	2.7161	GTEX-12WSD-0011-R9a-SM-5GU6W
GBM(T=153,N=1151)	Normal	4.6832	GTEX-YFC4-0011-R11a-SM-4SOK6
GBM(T=153,N=1151)	Normal	2.0535	GTEX-X261-0011-R5A-SM-3NMB4
GBM(T=153,N=1151)	Normal	4.2987	GTEX-11OC5-0626-SM-5HL6M
GBM(T=153,N=1151)	Normal	1.9601	GTEX-ZVZQ-0011-R7b-SM-57WBB
GBM(T=153,N=1151)	Normal	3.551	GTEX-12ZZX-0011-R8a-SM-5DUW8
GBM(T=153,N=1151)	Normal	1.2455	GTEX-13PDP-0011-R1a-SM-5PNX5
GBM(T=153,N=1151)	Normal	2.0569	GTEX-11TTK-2926-SM-5PNYP
GBM(T=153,N=1151)	Normal	3.4739	GTEX-N7MS-0011-R3a-SM-5SI8H
GBM(T=153,N=1151)	Normal	3.0234	GTEX-T6MN-2626-SM-32PMQ
GBM(T=153,N=1151)	Normal	2.236	GTEX-12WS9-0011-R5b-SM-5P9EV
GBM(T=153,N=1151)	Normal	2.1476	GTEX-NL4W-0011-R9a-SM-2I3G1
GBM(T=153,N=1151)	Normal	2.2872	GTEX-13X6J-3026-SM-5Q5CU
GBM(T=153,N=1151)	Normal	2.7422	GTEX-145LS-0011-R10a-SM-5PNUQ
GBM(T=153,N=1151)	Normal	2.9356	GTEX-13OVL-0011-R10a-SM-5L3GS
GBM(T=153,N=1151)	Normal	2.9984	GTEX-14BIL-0011-R10a-SM-5SI75
GBM(T=153,N=1151)	Normal	2.6418	GTEX-13FLV-0011-R10b-SM-5LZZ2
GBM(T=153,N=1151)	Normal	2.6019	GTEX-13FLW-0011-R6b-SM-5L3EN
GBM(T=153,N=1151)	Normal	2.5288	GTEX-NL4W-0011-R10A-SM-2I3DY
GBM(T=153,N=1151)	Normal	2.3649	GTEX-S7SE-0011-R7A-SM-2XCDI
GBM(T=153,N=1151)	Normal	2.8582	GTEX-139UC-0011-R7a-SM-5IJCV
GBM(T=153,N=1151)	Normal	2.1541	GTEX-RNOR-0011-R4A-SM-3GAD3
GBM(T=153,N=1151)	Normal	3.7291	GTEX-13FHO-2926-SM-5L3ES
GBM(T=153,N=1151)	Normal	0.2277	GTEX-ZE7O-0011-R1a-SM-57WDM
GBM(T=153,N=1151)	Normal	4.3213	GTEX-11ZUS-2826-SM-5EQKW
GBM(T=153,N=1151)	Normal	5.0601	GTEX-WVLH-0011-R11A-SM-3MJFO
GBM(T=153,N=1151)	Normal	1.105	GTEX-13IVO-0011-R5a-SM-5L3CY
GBM(T=153,N=1151)	Normal	1.7828	GTEX-11WQC-0011-R5a-SM-5BC74
GBM(T=153,N=1151)	Normal	3.1507	GTEX-R55F-1326-SM-5S2V4
GBM(T=153,N=1151)	Normal	2.6828	GTEX-RNOR-0011-R3A-SM-5SI8E
GBM(T=153,N=1151)	Normal	3.1294	GTEX-13QIC-0011-R10a-SM-5O9C7
GBM(T=153,N=1151)	Normal	1.642	GTEX-13QJC-0011-R7b-SM-5PNUM
GBM(T=153,N=1151)	Normal	2.4386	GTEX-12WSD-3126-SM-5HL7P
GBM(T=153,N=1151)	Normal	1.4011	GTEX-13OVL-0011-R4b-SM-5L3HV
GBM(T=153,N=1151)	Normal	2.1798	GTEX-13X6I-0011-R2b-SM-5PNWQ
GBM(T=153,N=1151)	Normal	2.8994	GTEX-1313W-0011-R8a-SM-5DUVM
GBM(T=153,N=1151)	Normal	2.4571	GTEX-12ZZX-0011-R2a-SM-5EGLG
GBM(T=153,N=1151)	Normal	4.2304	GTEX-X261-0011-R11A-SM-4E3JY
GBM(T=153,N=1151)	Normal	2.2633	GTEX-13X6J-0011-R8b-SM-5PNUA
GBM(T=153,N=1151)	Normal	3.0287	GTEX-ZF28-0011-R11a-SM-4WWEI
GBM(T=153,N=1151)	Normal	3.7138	GTEX-ZF28-2926-SM-4WKG1
GBM(T=153,N=1151)	Normal	2.5804	GTEX-13OVJ-0011-R3b-SM-5P9H6
GBM(T=153,N=1151)	Normal	3.9865	GTEX-XOTO-0011-R11B-SM-4B64O
GBM(T=153,N=1151)	Normal	1.8404	GTEX-ZVZQ-0011-R9a-SM-51MRH
GBM(T=153,N=1151)	Normal	1.2815	GTEX-X261-0011-R7A-SM-4E3JJ
GBM(T=153,N=1151)	Normal	4.1228	GTEX-ZYY3-3026-SM-5GIEJ
GBM(T=153,N=1151)	Normal	2.2144	GTEX-12WSM-0011-R1a-SM-5LZW6
GBM(T=153,N=1151)	Normal	1.1512	GTEX-13IVO-0011-R3b-SM-5IJBJ
GBM(T=153,N=1151)	Normal	3.1228	GTEX-13CZV-0011-R10b-SM-5LZYD
GBM(T=153,N=1151)	Normal	-1.7322	GTEX-145MI-0011-R7b-SM-5Q5AZ
GBM(T=153,N=1151)	Normal	1.8524	GTEX-13OW7-0011-R3a-SM-5O9DA
GBM(T=153,N=1151)	Normal	2.96	GTEX-QVJO-0011-R7A-SM-2S1QO
GBM(T=153,N=1151)	Normal	2.5756	GTEX-RNOR-0011-R1A-SM-5SI8F
GBM(T=153,N=1151)	Normal	4.2134	GTEX-13JVG-0011-R11a-SM-5KM53
GBM(T=153,N=1151)	Normal	1.3051	GTEX-11WQC-0011-R6a-SM-5BC77
GBM(T=153,N=1151)	Normal	2.59	GTEX-13JUV-0011-R9a-SM-5LZX3
GBM(T=153,N=1151)	Normal	1.9822	GTEX-WL46-0011-R7A-SM-3LK7X
GBM(T=153,N=1151)	Normal	2.3871	GTEX-13FTZ-0011-R10b-SM-5KLZS
GBM(T=153,N=1151)	Normal	3.1924	GTEX-145MH-0011-R10b-SM-5PNUK
GBM(T=153,N=1151)	Normal	1.9968	GTEX-12WSF-0011-R6b-SM-5HL8W
GBM(T=153,N=1151)	Normal	2.1345	GTEX-13FXS-0011-R2b-SM-5K7XX
GBM(T=153,N=1151)	Normal	3.0774	GTEX-RNOR-0011-R5A-SM-2TF4J
GBM(T=153,N=1151)	Normal	2.0147	GTEX-TSE9-0011-R9A-SM-3DB7Q
GBM(T=153,N=1151)	Normal	1.9601	GTEX-RVPU-0011-R11A-SM-2XCAF
GBM(T=153,N=1151)	Normal	4.4027	GTEX-X4EP-0011-R6A-SM-3P629
GBM(T=153,N=1151)	Normal	2.6043	GTEX-Y8DK-0011-R3A-SM-4RTW5
GBM(T=153,N=1151)	Normal	2.7572	GTEX-13IVO-2926-SM-5L3CZ
GBM(T=153,N=1151)	Normal	3.8601	GTEX-ZVT3-0011-R11b-SM-57WBI
GBM(T=153,N=1151)	Normal	4.2396	GTEX-13OVL-3026-SM-5IJF1
GBM(T=153,N=1151)	Normal	1.8282	GTEX-1445S-0011-R5a-SM-5PNUS
GBM(T=153,N=1151)	Normal	3.0127	GTEX-13OVJ-0011-R7a-SM-5L3G1
GBM(T=153,N=1151)	Normal	4.4006	GTEX-13OVH-0011-R11b-SM-5KM4X
GBM(T=153,N=1151)	Normal	2.4306	GTEX-11WQC-0011-R10a-SM-57WCT
GBM(T=153,N=1151)	Normal	1.2696	GTEX-11NV4-2126-SM-5N9DS
GBM(T=153,N=1151)	Normal	2.4908	GTEX-13X6I-0011-R3b-SM-5P9HM
GBM(T=153,N=1151)	Normal	4.3688	GTEX-Y111-2826-SM-4TT3O
GBM(T=153,N=1151)	Normal	2.2603	GTEX-13O3O-0011-R3b-SM-5KM3R
GBM(T=153,N=1151)	Normal	2.2113	GTEX-ZE9C-0011-R9a-SM-4WWCY
GBM(T=153,N=1151)	Normal	4.2335	GTEX-13X6K-0011-R11a-SM-5P9F5
GBM(T=153,N=1151)	Normal	3.47	GTEX-12ZZX-0011-R10b-SM-5DUWK
GBM(T=153,N=1151)	Normal	2.05	GTEX-12WSA-0011-R8a-SM-5P9EX
GBM(T=153,N=1151)	Normal	3.3221	TCGA-06-AABW-11
GBM(T=153,N=1151)	Normal	2.6895	GTEX-X4XX-0011-R1B-SM-3P622
GBM(T=153,N=1151)	Normal	1.7403	GTEX-13JVG-0011-R3b-SM-5LZXF
GBM(T=153,N=1151)	Normal	2.1894	GTEX-ZAB4-0011-R6a-SM-4SOKD
GBM(T=153,N=1151)	Normal	2.2753	GTEX-N7MT-0011-R2a-SM-2I3GI
GBM(T=153,N=1151)	Normal	4.3031	GTEX-13OW6-2926-SM-5KM29
GBM(T=153,N=1151)	Normal	2.2421	GTEX-12ZZW-0011-R5a-SM-5DUVN
GBM(T=153,N=1151)	Normal	2.824	GTEX-S7SE-0011-R4A-SM-2XCDB
GBM(T=153,N=1151)	Normal	1.7229	GTEX-ZXG5-0011-R10a-SM-57WDD
GBM(T=153,N=1151)	Normal	2.409	GTEX-13FLV-0011-R6a-SM-5KLZ4
GBM(T=153,N=1151)	Normal	2.9205	GTEX-ZAB4-0011-R7a-SM-4SOKE
GBM(T=153,N=1151)	Normal	1.4228	GTEX-OHPN-0011-R10A-SM-33HBU
GBM(T=153,N=1151)	Normal	3.1212	GTEX-13RTJ-0011-R7b-SM-5P9JS
GBM(T=153,N=1151)	Normal	4.3883	GTEX-12WSC-2926-SM-5BC5Z
GBM(T=153,N=1151)	Normal	2.9784	GTEX-13OVJ-0011-R10b-SM-5L3HT
GBM(T=153,N=1151)	Normal	1.9601	GTEX-12ZZX-0011-R5a-SM-5HL89
GBM(T=153,N=1151)	Normal	2.5658	GTEX-145LS-0011-R7a-SM-5PNWM
GBM(T=153,N=1151)	Normal	4.6697	GTEX-N7MT-1226-SM-2TC6K
GBM(T=153,N=1151)	Normal	1.2576	GTEX-X261-0011-R6B-SM-4E3J8
GBM(T=153,N=1151)	Normal	2.5061	GTEX-13X6K-0011-R4b-SM-5P9HO
GBM(T=153,N=1151)	Normal	2.036	GTEX-1445S-0011-R8a-SM-5PNWX
GBM(T=153,N=1151)	Normal	4.2072	GTEX-1128S-2826-SM-5N9DI
GBM(T=153,N=1151)	Normal	3.2127	GTEX-WWYW-0011-R6A-SM-3NB3G
GBM(T=153,N=1151)	Normal	1.5854	GTEX-147GR-0011-R4a-SM-5S2V2
GBM(T=153,N=1151)	Normal	1.6466	GTEX-12WSB-0011-R6b-SM-5GU6J
GBM(T=153,N=1151)	Normal	2.9205	GTEX-ZAK1-3026-SM-5S2MJ
GBM(T=153,N=1151)	Normal	1.6281	GTEX-13S7M-0011-R7a-SM-5O9DK
GBM(T=153,N=1151)	Normal	2.2113	GTEX-ZVT3-0011-R10b-SM-57WB6
GBM(T=153,N=1151)	Normal	2.0878	GTEX-QDT8-0011-R6A-SM-32PKI
GBM(T=153,N=1151)	Normal	4.3126	GTEX-11PRG-2826-SM-5BC54
GBM(T=153,N=1151)	Normal	1.125	GTEX-ZE7O-0011-R6a-SM-57WCI
GBM(T=153,N=1151)	Normal	2.4439	GTEX-12WSM-0011-R8a-SM-5DUWJ
GBM(T=153,N=1151)	Normal	1.7575	GTEX-13PDP-0011-R8b-SM-5O9CS
GBM(T=153,N=1151)	Normal	3.3993	GTEX-13NYB-0011-R8a-SM-5KM4R
GBM(T=153,N=1151)	Normal	2.6255	GTEX-P44H-0011-R5A-SM-2XCEX
GBM(T=153,N=1151)	Normal	2.7615	GTEX-13SLW-0011-R10a-SM-5S2UI
GBM(T=153,N=1151)	Normal	0.8726	GTEX-Q2AG-0011-R9A-SM-2HMJ6
GBM(T=153,N=1151)	Normal	2.2573	GTEX-14BIM-0011-R6b-SM-5S2VB
GBM(T=153,N=1151)	Normal	3.2722	GTEX-144FL-3026-SM-5O99C
GBM(T=153,N=1151)	Normal	2.6556	GTEX-13FLV-0011-R8a-SM-5LZZE
GBM(T=153,N=1151)	Normal	2.9109	GTEX-13CF2-0011-R8b-SM-5IJCX
GBM(T=153,N=1151)	Normal	2.6208	GTEX-131YS-3126-SM-5KLYT
GBM(T=153,N=1151)	Normal	2.4252	GTEX-13OW7-3026-SM-5L3GY
GBM(T=153,N=1151)	Normal	2.3222	GTEX-13SLX-0011-R8b-SM-5PNWZ
GBM(T=153,N=1151)	Normal	1.766	GTEX-139T8-0011-R4a-SM-5HL54
GBM(T=153,N=1151)	Normal	2.0004	GTEX-145LU-0011-R3a-SM-5P9K2
GBM(T=153,N=1151)	Normal	2.5388	GTEX-WHSE-0011-R2A-SM-3P5ZL
GBM(T=153,N=1151)	Normal	2.4008	GTEX-13FXS-0011-R5b-SM-5LZYE
GBM(T=153,N=1151)	Normal	2.8502	GTEX-13N2G-0011-R9b-SM-5MR4E
GBM(T=153,N=1151)	Normal	2.4359	GTEX-13O3O-3126-SM-5KM3H
GBM(T=153,N=1151)	Normal	3.8915	GTEX-13NZA-0011-R11b-SM-5KM4W
GBM(T=153,N=1151)	Normal	3.7867	GTEX-13FLV-0011-R11a-SM-5LZZ7
GBM(T=153,N=1151)	Normal	2.3981	GTEX-13OW8-0011-R3a-SM-5L3I4
GBM(T=153,N=1151)	Normal	2.7508	GTEX-S7SE-0011-R5A-SM-2XCDA
GBM(T=153,N=1151)	Normal	3.0446	GTEX-13X6I-0011-R5a-SM-5PNWW
GBM(T=153,N=1151)	Normal	3.4556	GTEX-NPJ7-0011-R8a-SM-2I3G2
GBM(T=153,N=1151)	Normal	3.3134	GTEX-X4XX-0011-R8B-SM-46MWM
GBM(T=153,N=1151)	Normal	3.0287	GTEX-WVLH-0011-R5A-SM-3MJFW
GBM(T=153,N=1151)	Normal	2.0004	GTEX-13FLW-0011-R5a-SM-5LZX6
GBM(T=153,N=1151)	Normal	4.373	GTEX-R55E-2526-SM-2TC6H
GBM(T=153,N=1151)	Normal	3.7909	GTEX-11ZTS-3226-SM-5EGID
GBM(T=153,N=1151)	Normal	2.9243	GTEX-13N2G-0011-R4b-SM-5MR54
GBM(T=153,N=1151)	Normal	1.0779	GTEX-YJ89-0011-R7a-SM-4V6GO
GBM(T=153,N=1151)	Normal	2.1541	GTEX-UTHO-0011-R3A-SM-3GIK8
GBM(T=153,N=1151)	Normal	2.6418	GTEX-13O3Q-0011-R6a-SM-5KM2V
GBM(T=153,N=1151)	Normal	2.3536	GTEX-N7MT-0011-R4a-SM-2I3G9
GBM(T=153,N=1151)	Normal	1.2696	GTEX-ZXG5-0011-R7b-SM-57WCC
GBM(T=153,N=1151)	Normal	2.8199	GTEX-ZAB4-0011-R5a-SM-4SOKC
GBM(T=153,N=1151)	Normal	3.5694	GTEX-X4EP-0011-R7B-SM-4PQZW
GBM(T=153,N=1151)	Normal	2.2268	GTEX-139UC-0011-R6b-SM-5K7Z1
GBM(T=153,N=1151)	Normal	2.0912	GTEX-12WSC-0011-R9a-SM-5GU4U
GBM(T=153,N=1151)	Normal	2.6067	GTEX-P44G-0011-R5A-SM-2I3FA
GBM(T=153,N=1151)	Normal	1.5216	GTEX-11WQK-0011-R9b-SM-5BC6N
GBM(T=153,N=1151)	Normal	4.2906	GTEX-X4EP-0011-R2B-SM-3P625
GBM(T=153,N=1151)	Normal	4.6927	GTEX-13NYB-3226-SM-5J2ND
GBM(T=153,N=1151)	Normal	2.3164	GTEX-11H98-0011-R8a-SM-5NQ8V
GBM(T=153,N=1151)	Normal	4.7512	GTEX-N7MS-2526-SM-2D7W3
GBM(T=153,N=1151)	Normal	3.0127	GTEX-13N1W-0011-R11a-SM-5MR3D
GBM(T=153,N=1151)	Normal	2.4544	GTEX-13PLJ-0011-R9b-SM-5O9DV
GBM(T=153,N=1151)	Normal	1.6327	GTEX-13PLJ-0011-R5a-SM-5O9BG
GBM(T=153,N=1151)	Normal	4.248	GTEX-144GL-2926-SM-5O99F
GBM(T=153,N=1151)	Normal	4.0073	GTEX-XOTO-2926-SM-4B65G
GBM(T=153,N=1151)	Normal	3.2662	GTEX-S7SE-0011-R10A-SM-2XCDF
GBM(T=153,N=1151)	Normal	4.5687	GTEX-139TT-2626-SM-5LZUB
GBM(T=153,N=1151)	Normal	3.4224	GTEX-X4XX-0011-R2A-SM-3P623
GBM(T=153,N=1151)	Normal	2.4571	GTEX-OHPN-0011-R9A-SM-4DXUH
GBM(T=153,N=1151)	Normal	4.4297	GTEX-ZVZQ-0011-R11a-SM-51MS6
GBM(T=153,N=1151)	Normal	1.0983	GTEX-13CF2-0011-R7b-SM-5K7UV
GBM(T=153,N=1151)	Normal	0.7999	GTEX-13PL6-0011-R6a-SM-5O9C5
GBM(T=153,N=1151)	Normal	2.1957	GTEX-YFC4-0011-R2a-SM-4V6DZ
GBM(T=153,N=1151)	Normal	2.167	GTEX-QVJO-0011-R2A-SM-2S1QK
GBM(T=153,N=1151)	Normal	2.4035	GTEX-131YS-0011-R9b-SM-5EQLY
GBM(T=153,N=1151)	Normal	2.236	GTEX-145MG-0011-R3b-SM-5SI67
GBM(T=153,N=1151)	Normal	1.3225	GTEX-OXRO-0011-R2A-SM-3NB1W
GBM(T=153,N=1151)	Normal	2.8158	GTEX-QVUS-2826-SM-3GADB
GBM(T=153,N=1151)	Normal	2.6418	GTEX-11GSP-0011-R5a-SM-57WBE
GBM(T=153,N=1151)	Normal	1.4652	GTEX-ZVT3-0011-R3b-SM-51MTJ
GBM(T=153,N=1151)	Normal	4.5832	GTEX-Z93S-0011-R11a-SM-4RGNN
GBM(T=153,N=1151)	Normal	2.5561	GTEX-11GS4-3126-SM-5A5LH
GBM(T=153,N=1151)	Normal	1.7446	GTEX-13FHO-0011-R7b-SM-5LZXD
GBM(T=153,N=1151)	Normal	3.3003	GTEX-13FHO-3026-SM-5J1O9
GBM(T=153,N=1151)	Normal	2.5462	GTEX-P44G-0011-R2A-SM-2XCD2
GBM(T=153,N=1151)	Normal	1.105	GTEX-13RTL-0011-R1a-SM-5PNZ8
GBM(T=153,N=1151)	Normal	4.1828	GTEX-12WSF-0011-R11a-SM-5LZVT
GBM(T=153,N=1151)	Normal	2.2452	GTEX-13112-0011-R6b-SM-5DUVK
GBM(T=153,N=1151)	Normal	4.6753	GTEX-13OVL-0011-R11b-SM-5L3G7
GBM(T=153,N=1151)	Normal	2.9205	GTEX-ZAJG-3126-SM-5HL9J
GBM(T=153,N=1151)	Normal	2.8055	GTEX-P44G-0011-R1A-SM-2I3FE
GBM(T=153,N=1151)	Normal	3.3675	GTEX-1192X-3126-SM-5N9BY
GBM(T=153,N=1151)	Normal	2.233	GTEX-13N2G-0011-R1b-SM-5MR3G
GBM(T=153,N=1151)	Normal	0.8805	GTEX-ZV68-0011-R6a-SM-51MSR
GBM(T=153,N=1151)	Normal	3.1145	GTEX-QVUS-0011-R3A-SM-3GAFD
GBM(T=153,N=1151)	Normal	2.2513	GTEX-OHPN-0011-R9A-SM-2YUMN
GBM(T=153,N=1151)	Normal	1.334	GTEX-13SLW-0011-R1a-SM-5S2W7
GBM(T=153,N=1151)	Normal	2.128	GTEX-N7MT-0011-R7a-SM-2I3FZ
GBM(T=153,N=1151)	Normal	2.4831	GTEX-13IVO-0011-R8a-SM-5L3DY
GBM(T=153,N=1151)	Normal	4.9141	GTEX-Q2AG-0011-R11A-SM-2HMKZ
GBM(T=153,N=1151)	Normal	1.8524	GTEX-144GL-0011-R5b-SM-5PNUJ
GBM(T=153,N=1151)	Normal	2.7487	GTEX-144GL-0011-R3a-SM-5P9HP
GBM(T=153,N=1151)	Normal	3.186	GTEX-R55E-0011-R9A-SM-2TC6C
GBM(T=153,N=1151)	Normal	4.079	GTEX-13X6J-0011-R11a-SM-5P9HE
GBM(T=153,N=1151)	Normal	4.6035	GTEX-R55F-1226-SM-2TF59
GBM(T=153,N=1151)	Normal	3.0927	GTEX-13CZV-0011-R11b-SM-5N9FN
GBM(T=153,N=1151)	Normal	1.9638	GTEX-144GO-0011-R5a-SM-5PNUR
GBM(T=153,N=1151)	Normal	2.4571	GTEX-N7MT-0011-R3a-SM-2I3GC
GBM(T=153,N=1151)	Normal	3.1245	GTEX-132Q8-0011-R10b-SM-5DUWZ
GBM(T=153,N=1151)	Normal	1.2636	GTEX-13PL6-0011-R9b-SM-5O9CH
GBM(T=153,N=1151)	Normal	4.3169	GTEX-QMR6-0011-R11A-SM-32PKK
GBM(T=153,N=1151)	Normal	2.7095	GTEX-ZDXO-0011-R8a-SM-4WWD7
GBM(T=153,N=1151)	Normal	2.3193	GTEX-11EMC-3226-SM-5EGKW
GBM(T=153,N=1151)	Normal	3.1987	GTEX-P44G-0011-R3A-SM-2I3FC
GBM(T=153,N=1151)	Normal	2.0254	GTEX-12ZZW-0011-R10b-SM-5HL9X
GBM(T=153,N=1151)	Normal	1.8643	GTEX-12WSE-0011-R6b-SM-5LZV5
GBM(T=153,N=1151)	Normal	0.547	GTEX-13FHP-0011-R1b-SM-5K7XL
GBM(T=153,N=1151)	Normal	3.0428	GTEX-XMD1-0011-R10A-SM-4AT4A
GBM(T=153,N=1151)	Normal	1.8762	GTEX-12WSD-0011-R3b-SM-5LZWN
GBM(T=153,N=1151)	Normal	3.5212	GTEX-WZTO-0011-R8A-SM-4E3II
GBM(T=153,N=1151)	Normal	2.609	GTEX-13FXS-0011-R9a-SM-5K7UI
GBM(T=153,N=1151)	Normal	2.7993	GTEX-13O3Q-0011-R10b-SM-5KM39
GBM(T=153,N=1151)	Normal	2.6602	GTEX-131YS-0011-R4a-SM-5DUVL
GBM(T=153,N=1151)	Normal	3.5839	GTEX-13N2G-0011-R10a-SM-5MR34
GBM(T=153,N=1151)	Normal	1.683	GTEX-13OW8-0011-R6b-SM-5L3I3
GBM(T=153,N=1151)	Normal	2.1509	GTEX-13FLV-0011-R4a-SM-5LZYU
GBM(T=153,N=1151)	Normal	2.6138	GTEX-ZVZQ-0011-R10b-SM-51MRT
GBM(T=153,N=1151)	Normal	3.1079	GTEX-131XH-0011-R1a-SM-5DUWA
GBM(T=153,N=1151)	Normal	2.3926	GTEX-P44H-0011-R10A-SM-2XCEK
GBM(T=153,N=1151)	Normal	1.4494	GTEX-13OW7-0011-R4b-SM-5O9CX
GBM(T=153,N=1151)	Normal	2.0218	GTEX-13OVH-0011-R6b-SM-5LUAX
GBM(T=153,N=1151)	Normal	2.8602	GTEX-13NYS-0011-R9b-SM-5MR44
GBM(T=153,N=1151)	Normal	1.3679	GTEX-RU72-0011-R10A-SM-2TF6D
GBM(T=153,N=1151)	Normal	2.7551	GTEX-13OVJ-2826-SM-5L3GW
GBM(T=153,N=1151)	Normal	4.3133	GTEX-11GSO-3026-SM-5Q5AL
GBM(T=153,N=1151)	Normal	2.8402	GTEX-WHSE-0011-R1A-SM-3P5ZK
GBM(T=153,N=1151)	Normal	2.8381	GTEX-ZUA1-3026-SM-59HJC
GBM(T=153,N=1151)	Normal	2.2813	GTEX-11GSP-0011-R8b-SM-5NQ79
GBM(T=153,N=1151)	Normal	0.2029	GTEX-YJ89-0011-R2b-SM-4RGLT
GBM(T=153,N=1151)	Normal	3.2435	GTEX-Q2AG-0011-R10A-SM-2HMLA
GBM(T=153,N=1151)	Normal	2.8096	GTEX-WL46-0011-R5A-SM-3LK6V
GBM(T=153,N=1151)	Normal	1.6695	GTEX-145MG-0011-R7b-SM-5P9JY
GBM(T=153,N=1151)	Normal	4.0322	GTEX-X4EP-0011-R9B-SM-4QASI
GBM(T=153,N=1151)	Normal	4.3555	GTEX-13112-2926-SM-5DUWT
GBM(T=153,N=1151)	Normal	1.1706	GTEX-11WQC-0011-R7b-SM-5BC7A
GBM(T=153,N=1151)	Normal	2.0569	GTEX-12ZZZ-0011-R7b-SM-5EGLE
GBM(T=153,N=1151)	Normal	1.3846	GTEX-13RTL-0011-R3a-SM-5P9JP
GBM(T=153,N=1151)	Normal	4.1359	GTEX-13FHO-0011-R11b-SM-5LZYQ
GBM(T=153,N=1151)	Normal	2.7868	GTEX-Q2AG-0011-R5A-SM-2HMJH
GBM(T=153,N=1151)	Normal	2.7636	GTEX-13OVH-0011-R8b-SM-5MR35
GBM(T=153,N=1151)	Normal	2.5112	GTEX-147GR-0011-R6b-SM-5S2RO
GBM(T=153,N=1151)	Normal	2.7572	GTEX-132Q8-0011-R5a-SM-5IJDM
GBM(T=153,N=1151)	Normal	2.9071	GTEX-WZTO-0011-R5B-SM-3NMC5
GBM(T=153,N=1151)	Normal	2.0776	GTEX-11ONC-0011-R1a-SM-57WD4
GBM(T=153,N=1151)	Normal	2.8582	GTEX-14BIN-0011-R10a-SM-5S2UA
GBM(T=153,N=1151)	Normal	2.328	GTEX-T2IS-0011-R6A-SM-32QP2
GBM(T=153,N=1151)	Normal	1.8996	GTEX-144GL-0011-R8a-SM-5Q5B1
GBM(T=153,N=1151)	Normal	4.3406	GTEX-13QIC-3026-SM-5LU58
GBM(T=153,N=1151)	Normal	2.8819	GTEX-1313W-0011-R10b-SM-5DUXA
GBM(T=153,N=1151)	Normal	3.154	GTEX-YFC4-0011-R9a-SM-4SOK4
GBM(T=153,N=1151)	Normal	2.7763	GTEX-13O3Q-2926-SM-5KM45
GBM(T=153,N=1151)	Normal	2.3788	GTEX-12126-0011-R9b-SM-5BC6P
GBM(T=153,N=1151)	Normal	2.1574	GTEX-ZXG5-0011-R5b-SM-57WBN
GBM(T=153,N=1151)	Normal	2.0569	GTEX-13OW7-0011-R1b-SM-5L3HF
GBM(T=153,N=1151)	Normal	1.4388	GTEX-13112-0011-R5b-SM-5DUV8
GBM(T=153,N=1151)	Normal	2.909	GTEX-T6MN-0011-R6A-SM-32QP8
GBM(T=153,N=1151)	Normal	1.0711	GTEX-12584-0011-R6a-SM-5NQ7C
GBM(T=153,N=1151)	Normal	3.668	GTEX-13PDP-2926-SM-5N9E8
GBM(T=153,N=1151)	Normal	2.3048	GTEX-ZE9C-0011-R5a-SM-5EGLO
GBM(T=153,N=1151)	Normal	2.0673	GTEX-139UC-0011-R3b-SM-5K7VZ
GBM(T=153,N=1151)	Normal	2.4701	GTEX-12WSC-0011-R10a-SM-5GU57
GBM(T=153,N=1151)	Normal	4.425	GTEX-117XS-3126-SM-5GIDP
GBM(T=153,N=1151)	Normal	2.6418	GTEX-XOTO-0011-R8A-SM-4B65J
GBM(T=153,N=1151)	Normal	2.8838	GTEX-11H98-0011-R10b-SM-5NQ98
GBM(T=153,N=1151)	Normal	2.0004	GTEX-11OF3-0011-R7a-SM-57WCG
GBM(T=153,N=1151)	Normal	3.1294	GTEX-14ASI-3026-SM-5S2PN
GBM(T=153,N=1151)	Normal	5.6186	GTEX-NPJ8-2626-SM-26GMI
GBM(T=153,N=1151)	Normal	1.9895	GTEX-13CIG-0011-R9a-SM-5K7VU
GBM(T=153,N=1151)	Normal	3.2541	GTEX-WWYW-0011-R1A-SM-3TW8G
GBM(T=153,N=1151)	Normal	2.4883	GTEX-NL4W-0011-R6a-SM-2I3GA
GBM(T=153,N=1151)	Normal	3.309	GTEX-NPJ7-0011-R10A-SM-2I3E5
GBM(T=153,N=1151)	Normal	2.0912	GTEX-13NYB-0011-R7a-SM-5MR5D
GBM(T=153,N=1151)	Normal	2.2206	GTEX-13FLW-0011-R8b-SM-5J1MZ
GBM(T=153,N=1151)	Normal	2.4571	GTEX-Q2AG-0011-R8A-SM-2HMK5
GBM(T=153,N=1151)	Normal	3.4251	GTEX-13X6K-0011-R3b-SM-5PNUD
GBM(T=153,N=1151)	Normal	3.222	GTEX-X585-0011-R1B-SM-46MVE
GBM(T=153,N=1151)	Normal	3.6838	GTEX-13N2G-0011-R5a-SM-5MR33
GBM(T=153,N=1151)	Normal	0.03	GTEX-RVPU-0011-R6A-SM-2XCAC
GBM(T=153,N=1151)	Normal	4.0653	GTEX-13X6I-0011-R11a-SM-5P9HN
GBM(T=153,N=1151)	Normal	2.6302	GTEX-13S7M-3126-SM-5RQJQ
GBM(T=153,N=1151)	Normal	2.5263	GTEX-ZDXO-0011-R3a-SM-4WKFS
GBM(T=153,N=1151)	Normal	2.6602	GTEX-13RTJ-0011-R3a-SM-5PNX7
GBM(T=153,N=1151)	Normal	1.5514	GTEX-139UC-0011-R4a-SM-5K7XM
GBM(T=153,N=1151)	Normal	3.309	GTEX-X261-0011-R8A-SM-4E3I5
GBM(T=153,N=1151)	Normal	4.2442	GTEX-12126-0926-SM-5FQTW
GBM(T=153,N=1151)	Normal	3.0944	GTEX-14ASI-0011-R8b-SM-5S2UB
GBM(T=153,N=1151)	Normal	3.3703	GTEX-14A5I-2826-SM-5SIBF
GBM(T=153,N=1151)	Normal	1.6093	GTEX-12WSA-0011-R2a-SM-57WDK
GBM(T=153,N=1151)	Normal	2.4518	GTEX-NPJ7-0011-R1a-SM-3GACT
GBM(T=153,N=1151)	Normal	2.7117	GTEX-13N2G-0011-R6b-SM-5MR3P
GBM(T=153,N=1151)	Normal	2.1894	GTEX-NPJ7-0011-R4a-SM-2I3GJ
GBM(T=153,N=1151)	Normal	3.0515	GTEX-NL3H-0011-R6a-SM-2I3G8
GBM(T=153,N=1151)	Normal	2.6984	GTEX-ZAB4-0011-R10a-SM-4SOKH
GBM(T=153,N=1151)	Normal	4.1506	GTEX-13SLW-0011-R11a-SM-5SI8Q
GBM(T=153,N=1151)	Normal	2.9394	GTEX-11WQK-3026-SM-5EQL6
GBM(T=153,N=1151)	Normal	0.7664	GTEX-131XW-0011-R6b-SM-5K7XY
GBM(T=153,N=1151)	Normal	2.2513	GTEX-N7MT-1126-SM-2YUNQ
GBM(T=153,N=1151)	Normal	3.0358	GTEX-WL46-2926-SM-3LK82
GBM(T=153,N=1151)	Normal	4.3111	GTEX-ZDXO-2926-SM-4WKFM
GBM(T=153,N=1151)	Normal	1.3623	GTEX-1399T-0011-R4b-SM-5DUVX
GBM(T=153,N=1151)	Normal	1.4859	GTEX-12ZZW-0011-R7a-SM-5DUWC
GBM(T=153,N=1151)	Normal	2.1345	GTEX-1445S-0011-R2b-SM-5PNUH
GBM(T=153,N=1151)	Normal	5.2544	GTEX-R55E-0011-R11A-SM-2TC6I
GBM(T=153,N=1151)	Normal	4.1506	GTEX-QMR6-1326-SM-32PLB
GBM(T=153,N=1151)	Normal	2.1606	GTEX-147F4-0011-R8b-SM-5S2UN
GBM(T=153,N=1151)	Normal	1.7575	GTEX-139TS-0011-R10a-SM-5K7TU
GBM(T=153,N=1151)	Normal	1.9822	GTEX-12WSB-0011-R7b-SM-5GU6V
GBM(T=153,N=1151)	Normal	4.085	GTEX-13IVO-0011-R11b-SM-5LZXQ
GBM(T=153,N=1151)	Normal	1.6604	GTEX-1212Z-0011-R1b-SM-5BC72
GBM(T=153,N=1151)	Normal	2.9013	GTEX-Q2AG-0011-R2A-SM-2HMIT
GBM(T=153,N=1151)	Normal	2.7805	GTEX-11H98-0011-R5b-SM-57WCF
GBM(T=153,N=1151)	Normal	0.4016	GTEX-ZV68-0011-R7a-SM-51MT4
GBM(T=153,N=1151)	Normal	2.8661	GTEX-12ZZY-0011-R10b-SM-5HL7W
GBM(T=153,N=1151)	Normal	2.5437	GTEX-12WSC-0011-R5b-SM-5CVNS
GBM(T=153,N=1151)	Normal	3.0995	GTEX-11GSO-2926-SM-5HL73
GBM(T=153,N=1151)	Normal	2.4518	GTEX-13O3O-0011-R10a-SM-5LUA9
GBM(T=153,N=1151)	Normal	2.2268	GTEX-12WSF-0011-R1a-SM-5DUVI
GBM(T=153,N=1151)	Normal	1.5064	GTEX-12WSM-0011-R7b-SM-5EGLD
GBM(T=153,N=1151)	Normal	2.5924	GTEX-139UC-3126-SM-5J1OY
GBM(T=153,N=1151)	Normal	2.1988	GTEX-11GSP-0011-R10a-SM-5NQ7J
GBM(T=153,N=1151)	Normal	1.5165	GTEX-ZF28-0011-R8a-SM-4WWFW
GBM(T=153,N=1151)	Normal	1.7403	GTEX-RVPU-0011-R3A-SM-2XCAE
GBM(T=153,N=1151)	Normal	3.1045	GTEX-RNOR-0011-R3A-SM-2TF5J
GBM(T=153,N=1151)	Normal	2.2543	GTEX-13OVJ-0011-R2b-SM-5L3GP
GBM(T=153,N=1151)	Normal	2.6067	GTEX-QMR6-0011-R5A-SM-32PKT
GBM(T=153,N=1151)	Normal	3.7539	GTEX-11WQC-0011-R11b-SM-57WD6
GBM(T=153,N=1151)	Normal	3.9892	GTEX-11DXW-1026-SM-5H11K
GBM(T=153,N=1151)	Normal	1.7489	GTEX-ZE9C-0011-R2a-SM-4WKGH
GBM(T=153,N=1151)	Normal	-0.2159	GTEX-14753-0011-R8b-SM-5S2U1
GBM(T=153,N=1151)	Normal	2.6302	GTEX-13FHP-3026-SM-5IJBS
GBM(T=153,N=1151)	Normal	2.4544	GTEX-13VXU-0011-R7b-SM-5SI72
GBM(T=153,N=1151)	Normal	0.517	GTEX-12WSE-0011-R7a-SM-5PNWF
GBM(T=153,N=1151)	Normal	3.4596	GTEX-X585-3026-SM-46MWF
GBM(T=153,N=1151)	Normal	2.9765	GTEX-12WSF-0011-R10a-SM-5LZVH
GBM(T=153,N=1151)	Normal	0.9268	GTEX-ZE9C-0011-R4a-SM-4WKH6
GBM(T=153,N=1151)	Normal	4.298	GTEX-14BIN-0011-R11a-SM-5SI79
GBM(T=153,N=1151)	Normal	3.1095	GTEX-12ZZX-2926-SM-5GCOQ
GBM(T=153,N=1151)	Normal	4.7269	GTEX-Y8DK-0011-R11A-SM-4SOK2
GBM(T=153,N=1151)	Normal	3.1924	GTEX-WZTO-2926-SM-3NM9I
GBM(T=153,N=1151)	Normal	3.2988	GTEX-WWYW-0011-R5A-SM-3NB3E
GBM(T=153,N=1151)	Normal	2.2082	GTEX-13QJC-0011-R2b-SM-5PNUN
GBM(T=153,N=1151)	Normal	2.5462	GTEX-13SLX-0011-R10a-SM-5P9HV
GBM(T=153,N=1151)	Normal	4.4588	GTEX-RVPV-0011-R11A-SM-2TF6F
GBM(T=153,N=1151)	Normal	1.9073	GTEX-12WSA-0011-R7b-SM-5GU5U
GBM(T=153,N=1151)	Normal	3.1245	GTEX-1269C-3126-SM-5EGI6
GBM(T=153,N=1151)	Normal	2.4117	GTEX-11WQK-0011-R10a-SM-5BC6R
GBM(T=153,N=1151)	Normal	2.4831	GTEX-13OVJ-0011-R1b-SM-5L3I6
GBM(T=153,N=1151)	Normal	1.8119	GTEX-139TS-0011-R2b-SM-5J1MX
GBM(T=153,N=1151)	Normal	1.9226	GTEX-11OF3-0011-R6b-SM-57WBG
GBM(T=153,N=1151)	Normal	2.7465	GTEX-13FHO-0011-R3b-SM-5K7YA
GBM(T=153,N=1151)	Normal	2.7951	GTEX-RU72-0011-R5A-SM-2TF6U
GBM(T=153,N=1151)	Normal	2.0218	GTEX-13OVL-0011-R1a-SM-5L3H5
GBM(T=153,N=1151)	Normal	5.1551	GTEX-X4XX-0011-R11A-SM-46MWQ
GBM(T=153,N=1151)	Normal	2.2753	GTEX-ZF28-0011-R5a-SM-4WWCZ
GBM(T=153,N=1151)	Normal	2.1114	GTEX-NPJ7-0011-R9a-SM-2TC5R
GBM(T=153,N=1151)	Normal	2.6579	GTEX-13OW6-0011-R10a-SM-5L3HE
GBM(T=153,N=1151)	Normal	2.6738	GTEX-T6MN-0011-R1A-SM-32QOY
GBM(T=153,N=1151)	Normal	1.2756	GTEX-RVPU-0011-R7A-SM-2XCAB
GBM(T=153,N=1151)	Normal	2.4985	GTEX-11GSP-0011-R7b-SM-57WC3
GBM(T=153,N=1151)	Normal	2.667	GTEX-12ZZX-0011-R6a-SM-5HL8L
GBM(T=153,N=1151)	Normal	1.2394	GTEX-131XW-0011-R10a-SM-5DUVA
GBM(T=153,N=1151)	Normal	3.0287	GTEX-UTHO-0011-R6A-SM-3GIJW
GBM(T=153,N=1151)	Normal	4.6358	GTEX-13VXU-3026-SM-5LU3K
GBM(T=153,N=1151)	Normal	2.0218	GTEX-T2IS-0011-R2A-SM-32QPF
GBM(T=153,N=1151)	Normal	3.551	TCGA-06-0681-11
GBM(T=153,N=1151)	Normal	4.0136	GTEX-131XH-2926-SM-5LZU4
GBM(T=153,N=1151)	Normal	1.9931	GTEX-139UC-0011-R5b-SM-5K7VY
GBM(T=153,N=1151)	Normal	2.1247	GTEX-QDT8-0011-R5A-SM-32PKN
GBM(T=153,N=1151)	Normal	2.2603	GTEX-13G51-0011-R10b-SM-5LZYF
GBM(T=153,N=1151)	Normal	2.8681	GTEX-11DXW-1126-SM-5H12Q
GBM(T=153,N=1151)	Normal	2.5011	GTEX-145LS-0011-R2a-SM-5PNZI
GBM(T=153,N=1151)	Normal	2.9984	GTEX-WL46-0011-R10A-SM-3MJFQ
GBM(T=153,N=1151)	Normal	2.1013	GTEX-12WS9-0011-R6a-SM-5P9EW
GBM(T=153,N=1151)	Normal	1.7786	GTEX-147GR-0011-R7a-SM-5S2RP
GBM(T=153,N=1151)	Normal	2.7465	GTEX-13PL6-3126-SM-5LUAR
GBM(T=153,N=1151)	Normal	4.4344	GTEX-12WSH-0011-R11a-SM-5LZVM
GBM(T=153,N=1151)	Normal	2.3193	GTEX-13SLX-0011-R2b-SM-5S2VP
GBM(T=153,N=1151)	Normal	2.5061	GTEX-WHSE-0011-R4A-SM-3P5ZN
GBM(T=153,N=1151)	Normal	1.2756	GTEX-12ZZW-0011-R3a-SM-5DUWW
GBM(T=153,N=1151)	Normal	2.0218	GTEX-13X6K-0011-R2b-SM-5P9K3
GBM(T=153,N=1151)	Normal	2.8502	GTEX-13X6I-0011-R10a-SM-5PNWI
GBM(T=153,N=1151)	Normal	4.3119	GTEX-14BIM-0011-R11b-SM-5S2RN
GBM(T=153,N=1151)	Normal	3.838	GTEX-R55F-0011-R8A-SM-2TF4F
GBM(T=153,N=1151)	Normal	2.4985	GTEX-11UD1-0011-R2b-SM-5BC6O
GBM(T=153,N=1151)	Normal	1.0573	GTEX-147F4-0011-R6b-SM-5S2UP
GBM(T=153,N=1151)	Normal	5.0157	GTEX-X585-0011-R11B-SM-46MUZ
GBM(T=153,N=1151)	Normal	2.8819	GTEX-13SLX-3126-SM-5S2Q5
GBM(T=153,N=1151)	Normal	2.036	GTEX-11NV4-0011-R6a-SM-57WD5
GBM(T=153,N=1151)	Normal	1.4652	GTEX-13CZV-0011-R7b-SM-5LZXH
GBM(T=153,N=1151)	Normal	2.7095	GTEX-145LU-0011-R10a-SM-5PNWJ
GBM(T=153,N=1151)	Normal	2.7594	GTEX-ZAB4-0011-R2a-SM-4RGNP
GBM(T=153,N=1151)	Normal	2.4332	GTEX-11O72-2926-SM-5BC4V
GBM(T=153,N=1151)	Normal	2.8936	GTEX-12WSH-0011-R10a-SM-5LZUS
GBM(T=153,N=1151)	Normal	2.6715	GTEX-13FXS-0011-R6b-SM-5L3F7
GBM(T=153,N=1151)	Normal	1.9822	GTEX-1313W-0011-R4b-SM-5KLZV
GBM(T=153,N=1151)	Normal	2.6579	GTEX-Y8DK-0011-R6A-SM-4V6EG
GBM(T=153,N=1151)	Normal	2.2421	GTEX-R55E-0011-R7A-SM-2TC5Z
GBM(T=153,N=1151)	Normal	1.8363	GTEX-131YS-0011-R1a-SM-5DUXC
GBM(T=153,N=1151)	Normal	2.1766	GTEX-13OW6-0011-R7b-SM-5L3H4
GBM(T=153,N=1151)	Normal	2.8936	GTEX-ZVT3-3026-SM-5E43N
GBM(T=153,N=1151)	Normal	2.5188	GTEX-13X6J-0011-R10b-SM-5PNWA
GBM(T=153,N=1151)	Normal	4.0497	GTEX-11GSP-3126-SM-5A5LL
GBM(T=153,N=1151)	Normal	1.2209	GTEX-13PL6-0011-R5b-SM-5O9BI
GBM(T=153,N=1151)	Normal	2.4198	GTEX-11WQC-0011-R8b-SM-57WCH
GBM(T=153,N=1151)	Normal	2.6783	GTEX-13OVJ-0011-R4b-SM-5P9H5
GBM(T=153,N=1151)	Normal	2.4623	GTEX-13RTJ-0011-R2a-SM-5PNW9
GBM(T=153,N=1151)	Normal	2.0979	GTEX-13FLW-0011-R7b-SM-5L3EZ
GBM(T=153,N=1151)	Normal	2.2175	GTEX-XMD1-0011-R1A-SM-4AT4C
GBM(T=153,N=1151)	Normal	1.2394	GTEX-S7PM-0011-R6A-SM-3NM8F
GBM(T=153,N=1151)	Normal	1.934	GTEX-139UW-0011-R11a-SM-5IJGN
GBM(T=153,N=1151)	Normal	4.3555	GTEX-1313W-3026-SM-5LZUZ
GBM(T=153,N=1151)	Normal	4.2548	GTEX-139UC-3226-SM-5N9EZ
GBM(T=153,N=1151)	Normal	2.7095	GTEX-WL46-0011-R9A-SM-3MJFP
GBM(T=153,N=1151)	Normal	1.0151	GTEX-11ZU8-0011-R4a-SM-5BC6Y
GBM(T=153,N=1151)	Normal	2.982	GTEX-NL3H-0011-R3a-SM-2I3GL
GBM(T=153,N=1151)	Normal	2.2783	GTEX-N7MT-0011-R1a-SM-5SI7S
GBM(T=153,N=1151)	Normal	2.6019	GTEX-13N1W-0011-R6a-SM-5MR43
GBM(T=153,N=1151)	Normal	2.4675	GTEX-13FLV-0011-R3b-SM-5LZYP
GBM(T=153,N=1151)	Normal	2.4117	GTEX-T5JC-0011-R6A-SM-5SI89
GBM(T=153,N=1151)	Normal	4.3834	GTEX-NPJ8-0011-R8a-SM-2HMLG
GBM(T=153,N=1151)	Normal	2.118	GTEX-1445S-0011-R10a-SM-5PNWB
GBM(T=153,N=1151)	Normal	4.5224	GTEX-T2IS-2926-SM-32QPO
GBM(T=153,N=1151)	Normal	2.233	GTEX-131XW-0011-R11a-SM-5DUV9
GBM(T=153,N=1151)	Normal	4.701	GTEX-QVJO-1325-SM-2S1QX
GBM(T=153,N=1151)	Normal	2.118	GTEX-XMD1-0011-R3B-SM-4AT5R
GBM(T=153,N=1151)	Normal	2.05	GTEX-ZE7O-0011-R10a-SM-57WAZ
GBM(T=153,N=1151)	Normal	2.667	GTEX-13G51-3026-SM-5IJB8
GBM(T=153,N=1151)	Normal	4.3342	GTEX-13FHP-0011-R11b-SM-5LZXP
GBM(T=153,N=1151)	Normal	4.5693	GTEX-WWYW-0011-R11A-SM-3NB38
GBM(T=153,N=1151)	Normal	2.0465	GTEX-14ABY-0011-R5b-SM-5SI7B
GBM(T=153,N=1151)	Normal	2.2842	GTEX-ZXG5-0011-R6a-SM-57WBZ
GBM(T=153,N=1151)	Normal	4.1219	GTEX-X4EP-3026-SM-3P5YP
GBM(T=153,N=1151)	Normal	3.6393	GTEX-13OW7-0011-R8b-SM-5L3HR
GBM(T=153,N=1151)	Normal	3.3952	GTEX-13RTJ-0011-R8b-SM-5O9DL
GBM(T=153,N=1151)	Normal	1.2147	GTEX-12ZZZ-0011-R4b-SM-5DUV7
GBM(T=153,N=1151)	Normal	2.2421	GTEX-13CZV-0011-R3a-SM-5KM27
GBM(T=153,N=1151)	Normal	4.5072	GTEX-N7MS-0011-R11A-SM-2HMJS
GBM(T=153,N=1151)	Normal	2.9281	GTEX-12WSE-0011-R10b-SM-5P9JV
GBM(T=153,N=1151)	Normal	2.4985	GTEX-13SLW-0011-R5b-SM-5SI6Z
GBM(T=153,N=1151)	Normal	1.4228	GTEX-14753-0011-R10b-SM-5S2WE
GBM(T=153,N=1151)	Normal	2.4008	GTEX-13OW5-0011-R1b-SM-5L3GE
GBM(T=153,N=1151)	Normal	2.3816	GTEX-14ABY-0011-R4b-SM-5S2VN
GBM(T=153,N=1151)	Normal	3.4843	GTEX-NL3H-0011-R10A-SM-2I3E9
GBM(T=153,N=1151)	Normal	4.2921	GTEX-145LU-2626-SM-5LU9Z
GBM(T=153,N=1151)	Normal	2.6624	GTEX-WHSE-0011-R6A-SM-3P5ZP
GBM(T=153,N=1151)	Normal	3.0217	GTEX-NPJ8-0011-R5a-SM-2HMJY
GBM(T=153,N=1151)	Normal	3.421	GTEX-13OW6-0011-R8a-SM-5L3GF
GBM(T=153,N=1151)	Normal	1.6466	GTEX-ZDXO-0011-R7a-SM-4WWCU
GBM(T=153,N=1151)	Normal	5.1543	GTEX-NPJ8-0011-R11A-SM-2YUMS
GBM(T=153,N=1151)	Normal	0.3573	GTEX-139TS-0011-R6a-SM-5J2OB
GBM(T=153,N=1151)	Normal	2.7051	GTEX-11NUK-2926-SM-5A5MD
GBM(T=153,N=1151)	Normal	2.0569	GTEX-131XW-0011-R9a-SM-5N9EO
GBM(T=153,N=1151)	Normal	1.1184	GTEX-145LU-0011-R1a-SM-5Q5CE
GBM(T=153,N=1151)	Normal	1.9564	GTEX-145LS-0011-R4b-SM-5S2UT
GBM(T=153,N=1151)	Normal	3.5449	GTEX-ZF28-0011-R10a-SM-4WWEH
GBM(T=153,N=1151)	Normal	0.547	GTEX-144GO-0011-R1a-SM-5PNWO
GBM(T=153,N=1151)	Normal	2.362	GTEX-NPJ8-0011-R7a-SM-2HMJV
GBM(T=153,N=1151)	Normal	4.0019	GTEX-X4EP-0011-R10B-SM-4QASJ
GBM(T=153,N=1151)	Normal	2.6232	GTEX-NPJ8-0011-R9a-SM-2YUN5
GBM(T=153,N=1151)	Normal	4.5784	GTEX-145MH-0011-R11a-SM-5P9HQ
GBM(T=153,N=1151)	Normal	2.3193	GTEX-QVUS-0011-R6A-SM-3GACX
GBM(T=153,N=1151)	Normal	1.8363	GTEX-WVLH-0011-R7A-SM-3MJFB
GBM(T=153,N=1151)	Normal	1.3397	GTEX-144GL-0011-R4a-SM-5PNUI
GBM(T=153,N=1151)	Normal	1.9226	GTEX-1445S-0011-R3a-SM-5P9HY
GBM(T=153,N=1151)	Normal	4.3716	GTEX-14ABY-0011-R11a-SM-5SI7C
GBM(T=153,N=1151)	Normal	1.2333	GTEX-13OW6-0011-R4a-SM-5O9DX
GBM(T=153,N=1151)	Normal	2.1894	GTEX-ZVT3-0011-R8b-SM-57WDJ
GBM(T=153,N=1151)	Normal	3.0619	GTEX-QVJO-0011-R4A-SM-2S1QL
GBM(T=153,N=1151)	Normal	3.9374	GTEX-X4EP-0011-R5A-SM-3P628
GBM(T=153,N=1151)	Normal	3.1892	GTEX-WVLH-0011-R2A-SM-3MJFJ
GBM(T=153,N=1151)	Normal	2.1702	GTEX-13O3O-0011-R4b-SM-5KM3F
GBM(T=153,N=1151)	Normal	4.067	GTEX-13OVJ-0011-R11a-SM-5P9H8
GBM(T=153,N=1151)	Normal	3.5224	GTEX-X4XX-0011-R7A-SM-46MWR
GBM(T=153,N=1151)	Normal	2.5683	GTEX-12WSB-0011-R5b-SM-5GU67
GBM(T=153,N=1151)	Normal	1.674	GTEX-11ONC-0011-R9b-SM-5NQ8J
GBM(T=153,N=1151)	Normal	2.7931	GTEX-13JUV-0011-R10b-SM-5LZXR
GBM(T=153,N=1151)	Normal	2.7951	GTEX-13OW6-0011-R1a-SM-5L3HQ
GBM(T=153,N=1151)	Normal	3.9108	GTEX-13OW5-3126-SM-5MR3Y
GBM(T=153,N=1151)	Normal	4.4067	GTEX-12WSE-2926-SM-5RQJ9
GBM(T=153,N=1151)	Normal	4.4556	GTEX-13S7M-3026-SM-5S2QQ
GBM(T=153,N=1151)	Normal	4.4067	GTEX-13JUV-3026-SM-5K7WX
GBM(T=153,N=1151)	Normal	4.9787	GTEX-12ZZX-0011-R11a-SM-5DUVJ
GBM(T=153,N=1151)	Normal	3.6195	GTEX-13NYC-2826-SM-5K7WR
GBM(T=153,N=1151)	Normal	2.3394	GTEX-13O3O-0011-R5b-SM-5KM44
GBM(T=153,N=1151)	Normal	2.2482	GTEX-145LS-0011-R5a-SM-5SI65
GBM(T=153,N=1151)	Normal	2.0325	GTEX-13JVG-0011-R10b-SM-5KM2P
GBM(T=153,N=1151)	Normal	2.8877	GTEX-131XH-0011-R8a-SM-5EGLL
GBM(T=153,N=1151)	Normal	3.5851	TCGA-06-0675-11
GBM(T=153,N=1151)	Normal	2.4117	GTEX-139TT-0011-R5b-SM-5K7W8
GBM(T=153,N=1151)	Normal	2.1988	GTEX-1445S-3026-SM-5O9BR
GBM(T=153,N=1151)	Normal	2.7847	GTEX-RU72-3026-SM-5SI7Y
GBM(T=153,N=1151)	Normal	2.9375	GTEX-N7MS-2425-SM-26GMD
GBM(T=153,N=1151)	Normal	2.5213	GTEX-N7MT-1226-SM-26GMT
GBM(T=153,N=1151)	Normal	4.6871	GTEX-N7MT-1226-SM-26GMC
GBM(T=153,N=1151)	Normal	4.5669	GTEX-ZUA1-2926-SM-59HL3
GBM(T=153,N=1151)	Normal	4.0627	GTEX-12WSM-2126-SM-5GCOC
GBM(T=153,N=1151)	Normal	1.4494	GTEX-1445S-0011-R4a-SM-5PNWN
GBM(T=153,N=1151)	Normal	2.0569	GTEX-ZE9C-0011-R7a-SM-4WWCX
GBM(T=153,N=1151)	Normal	2.7095	GTEX-1313W-0011-R6a-SM-5K7XO
GBM(T=153,N=1151)	Normal	0.5666	GTEX-13RTL-0011-R9a-SM-5Q5BR
GBM(T=153,N=1151)	Normal	2.2633	GTEX-13X6J-0011-R7b-SM-5PNUC
GBM(T=153,N=1151)	Normal	2.0535	GTEX-145LS-0011-R1b-SM-5PNUP
GBM(T=153,N=1151)	Normal	2.1988	GTEX-13NYB-0011-R5a-SM-5MR45
GBM(T=153,N=1151)	Normal	2.8178	GTEX-QVUS-0011-R10A-SM-3GIK3
GBM(T=153,N=1151)	Normal	2.5036	GTEX-Q2AG-2926-SM-2HMJ3
GBM(T=153,N=1151)	Normal	4.1277	GTEX-13X6I-2926-SM-5Q5C3
GBM(T=153,N=1151)	Normal	1.5366	GTEX-13FTY-0011-R9b-SM-5KM2U
GBM(T=153,N=1151)	Normal	0.9268	GTEX-11ZVC-0011-R3a-SM-5BC6V
GBM(T=153,N=1151)	Normal	3.4088	GTEX-13NYS-3126-SM-5KLYV
GBM(T=153,N=1151)	Normal	3.1079	GTEX-13S7M-0011-R10b-SM-5PNZB
GBM(T=153,N=1151)	Normal	1.0433	GTEX-13CZV-0011-R4b-SM-5J2NY
GBM(T=153,N=1151)	Normal	2.7826	GTEX-131YS-0011-R7a-SM-5IJDA
GBM(T=153,N=1151)	Normal	1.8604	GTEX-1477Z-0011-R10b-SM-5S2RF
GBM(T=153,N=1151)	Normal	2.5263	GTEX-13NYS-0011-R4b-SM-5MR3O
GBM(T=153,N=1151)	Normal	4.7709	GTEX-X4XX-2926-SM-3NMB1
GBM(T=153,N=1151)	Normal	3.728	GTEX-NPJ8-1526-SM-2D7VU
GBM(T=153,N=1151)	Normal	3.0944	GTEX-WVLH-0011-R6A-SM-3MJFZ
GBM(T=153,N=1151)	Normal	2.5338	GTEX-14A5I-2926-SM-5Q5CQ
GBM(T=153,N=1151)	Normal	3.4116	GTEX-13PLJ-0011-R11b-SM-5O9BS
GBM(T=153,N=1151)	Normal	4.0046	GTEX-11TTK-2826-SM-5GU5K
GBM(T=153,N=1151)	Normal	2.299	GTEX-13SLX-0011-R9b-SM-5SI6X
GBM(T=153,N=1151)	Normal	3.1685	GTEX-XMD1-2926-SM-4AT42
GBM(T=153,N=1151)	Normal	3.4048	GTEX-X585-0011-R5A-SM-46MVI
GBM(T=153,N=1151)	Normal	3.3647	GTEX-1399T-0011-R8b-SM-5IJD8
GBM(T=153,N=1151)	Normal	-0.013	GTEX-13O1R-0011-R9b-SM-5KM33
GBM(T=153,N=1151)	Normal	1.0222	GTEX-13JVG-0011-R4a-SM-5MR4C
GBM(T=153,N=1151)	Normal	4.3184	GTEX-X4EP-0011-R11B-SM-4QASK
GBM(T=153,N=1151)	Normal	1.0503	GTEX-YJ89-0011-R5a-SM-4V6GM
GBM(T=153,N=1151)	Normal	2.1541	GTEX-14BIM-0011-R4b-SM-5S2RK
GBM(T=153,N=1151)	Normal	3.2647	GTEX-13SLW-0011-R8b-SM-5SI64
GBM(T=153,N=1151)	Normal	2.8974	GTEX-13QIC-0011-R8b-SM-5O9CV
GBM(T=153,N=1151)	Normal	2.3677	GTEX-N7MS-0011-R8a-SM-2YUMK
GBM(T=153,N=1151)	Normal	2.409	GTEX-13NYB-0011-R10a-SM-5KM43
GBM(T=153,N=1151)	Normal	4.2571	GTEX-14BIN-3326-SM-5Q5E6
GBM(T=153,N=1151)	Normal	3.9308	GTEX-NPJ8-0011-R10A-SM-2YUMO
GBM(T=153,N=1151)	Normal	2.2663	GTEX-1313W-0011-R5b-SM-5L3EP
GBM(T=153,N=1151)	Normal	3.6994	GTEX-QVJO-0011-R10A-SM-2S1QJ
GBM(T=153,N=1151)	Normal	2.8681	GTEX-Q2AG-0011-R4A-SM-2HMKA
GBM(T=153,N=1151)	Normal	0.346	GTEX-RVPU-0011-R4A-SM-2TF6X
GBM(T=153,N=1151)	Normal	2.0742	GTEX-WHSE-0011-R7A-SM-3P5YZ
GBM(T=153,N=1151)	Normal	3.1765	GTEX-P44G-0011-R10A-SM-2I3FF
GBM(T=153,N=1151)	Normal	2.4198	GTEX-YFC4-0011-R1a-SM-4V6EH
GBM(T=153,N=1151)	Normal	3.2541	GTEX-131XH-0011-R10a-SM-5EGLJ
GBM(T=153,N=1151)	Normal	2.3981	GTEX-13N2G-0011-R2a-SM-5MR4Q
GBM(T=153,N=1151)	Normal	2.9469	GTEX-1128S-2726-SM-5H12C
GBM(T=153,N=1151)	Normal	1.7273	GTEX-11ZVC-0011-R4a-SM-5BC6Z
GBM(T=153,N=1151)	Normal	2.9581	GTEX-11GSO-0011-R3b-SM-57WB2
GBM(T=153,N=1151)	Normal	4.5442	GTEX-WVLH-2926-SM-3MJG5
GBM(T=153,N=1151)	Normal	0.9862	GTEX-RVPU-0011-R8A-SM-5SI8I
GBM(T=153,N=1151)	Normal	2.6418	GTEX-12ZZX-0011-R3b-SM-5EGLH
GBM(T=153,N=1151)	Normal	2.5511	GTEX-1313W-0011-R2a-SM-5EGLF
GBM(T=153,N=1151)	Normal	1.7617	GTEX-13O3Q-0011-R1b-SM-5KM3L
GBM(T=153,N=1151)	Normal	2.8974	GTEX-XLM4-3026-SM-4AT6L
GBM(T=153,N=1151)	Normal	4.2495	GTEX-12WSI-0011-R11b-SM-5P9EZ
GBM(T=153,N=1151)	Normal	2.3164	GTEX-N7MS-0011-R4a-SM-2HMKW
GBM(T=153,N=1151)	Normal	4.433	GTEX-131YS-3026-SM-5EGHY
GBM(T=153,N=1151)	Normal	3.136	GTEX-13JUV-0011-R1a-SM-5LZY4
GBM(T=153,N=1151)	Normal	2.1147	GTEX-1399T-0011-R2b-SM-5DUXM
GBM(T=153,N=1151)	Normal	2.0325	GTEX-XOTO-0011-R7B-SM-4B64R
GBM(T=153,N=1151)	Normal	2.0638	GTEX-12WSD-0011-R10b-SM-5GU79
GBM(T=153,N=1151)	Normal	3.0671	GTEX-N7MS-0011-R6a-SM-2HMJ4
GBM(T=153,N=1151)	Normal	2.5536	GTEX-13S7M-0011-R5b-SM-5P9HS
GBM(T=153,N=1151)	Normal	2.7551	GTEX-12126-0011-R10b-SM-5BC6T
GBM(T=153,N=1151)	Normal	2.4701	GTEX-QVJO-0011-R1A-SM-2S1QI
GBM(T=153,N=1151)	Normal	1.6093	GTEX-XMD1-0011-R2B-SM-4AT5N
GBM(T=153,N=1151)	Normal	4.4951	GTEX-RU72-0011-R11A-SM-2TF6J
GBM(T=153,N=1151)	Normal	1.8722	GTEX-11UD1-0011-R3a-SM-5BC6S
GBM(T=153,N=1151)	Normal	2.5561	GTEX-XOTO-0011-R1B-SM-4B65C
GBM(T=153,N=1151)	Normal	2.8076	GTEX-13O3O-0011-R1b-SM-5KM2K
GBM(T=153,N=1151)	Normal	-0.2328	GTEX-14753-0011-R5a-SM-5S2VW
GBM(T=153,N=1151)	Normal	4.0366	GTEX-12WS9-2826-SM-5FQU9
GBM(T=153,N=1151)	Normal	2.6984	GTEX-145LS-0011-R3a-SM-5S2VJ
GBM(T=153,N=1151)	Normal	3.1572	GTEX-R55E-0011-R8A-SM-2TC66
GBM(T=153,N=1151)	Normal	2.7742	GTEX-14BIM-0011-R5b-SM-5S2RM
GBM(T=153,N=1151)	Normal	1.3735	GTEX-ZF28-0011-R7a-SM-4WKF5
GBM(T=153,N=1151)	Normal	1.334	GTEX-RVPU-0011-R8A-SM-2TF74
GBM(T=153,N=1151)	Normal	2.6114	GTEX-12ZZY-0011-R5a-SM-5EGL9
GBM(T=153,N=1151)	Normal	3.4116	GTEX-RNOR-0011-R9A-SM-2TF52
GBM(T=153,N=1151)	Normal	3.6578	GTEX-NPJ8-1526-SM-26GMH
GBM(T=153,N=1151)	Normal	2.9729	GTEX-13VXU-0011-R6a-SM-5SI71
GBM(T=153,N=1151)	Normal	2.4675	GTEX-NPJ8-1526-SM-26GMY
GBM(T=153,N=1151)	Normal	2.3222	GTEX-12WSF-0011-R3a-SM-5DUW7
GBM(T=153,N=1151)	Normal	1.9377	GTEX-12WSD-0011-R7b-SM-5PNWE
GBM(T=153,N=1151)	Normal	3.2297	GTEX-14BIM-0011-R3b-SM-5S2RL
GBM(T=153,N=1151)	Normal	2.59	GTEX-13G51-0011-R1a-SM-5LZYR
GBM(T=153,N=1151)	Normal	1.5415	GTEX-13FLW-0011-R1b-SM-5LZX2
GBM(T=153,N=1151)	Normal	4.5211	GTEX-13OW6-0011-R11a-SM-5L3H2
GBM(T=153,N=1151)	Normal	3.3675	GTEX-NPJ8-0011-R6a-SM-2HMKB
GBM(T=153,N=1151)	Normal	1.5064	GTEX-11ZVC-0011-R1b-SM-5BC6M
GBM(T=153,N=1151)	Normal	4.5994	GTEX-WWYW-3026-SM-3NB36
GBM(T=153,N=1151)	Normal	4.4236	GTEX-QMR6-0011-R8A-SM-32PKJ
GBM(T=153,N=1151)	Normal	2.791	GTEX-13RTJ-0011-R9a-SM-5Q5AY
GBM(T=153,N=1151)	Normal	2.5707	GTEX-13NYS-0011-R1b-SM-5MR55
GBM(T=153,N=1151)	Normal	0.679	GTEX-OHPN-0011-R8A-SM-33HBT
GBM(T=153,N=1151)	Normal	2.167	GTEX-13O3Q-0011-R2b-SM-5KM3K
GBM(T=153,N=1151)	Normal	3.1294	GTEX-13X6K-0011-R6a-SM-5P9K6
GBM(T=153,N=1151)	Normal	1.4065	GTEX-Y8DK-0011-R1A-SM-4RGLO
GBM(T=153,N=1151)	Normal	4.9327	GTEX-131YS-0011-R11b-SM-5EGLM
GBM(T=153,N=1151)	Normal	3.4556	GTEX-X4XX-3026-SM-3NMB2
GBM(T=153,N=1151)	Normal	4.0383	GTEX-11ONC-3026-SM-5985W
GBM(T=153,N=1151)	Normal	2.183	GTEX-13NZA-0011-R9b-SM-5MR5I
GBM(T=153,N=1151)	Normal	1.9786	GTEX-ZVZQ-0011-R3a-SM-57WC7
GBM(T=153,N=1151)	Normal	2.2391	GTEX-14BIN-0011-R9a-SM-5SI76
GBM(T=153,N=1151)	Normal	2.8219	GTEX-139TT-0011-R7b-SM-5J2MN
GBM(T=153,N=1151)	Normal	4.7809	GTEX-11OF3-0011-R11a-SM-57WCR
GBM(T=153,N=1151)	Normal	2.7336	GTEX-145MF-2726-SM-5O995
GBM(T=153,N=1151)	Normal	4.225	GTEX-13G51-0011-R11b-SM-5J2NE
GBM(T=153,N=1151)	Normal	2.9562	GTEX-13O3Q-0011-R5b-SM-5P9H4
GBM(T=153,N=1151)	Normal	-0.1187	GTEX-X4XY-0011-R10B-SM-46MWS
GBM(T=153,N=1151)	Normal	2.5924	GTEX-1313W-3126-SM-5LZUI
GBM(T=153,N=1151)	Normal	4.4945	GTEX-13FXS-0011-R11a-SM-5L3DM
GBM(T=153,N=1151)	Normal	2.9394	GTEX-13FHO-0011-R5b-SM-5LZZ3
GBM(T=153,N=1151)	Normal	1.614	GTEX-1445S-0011-R7b-SM-5PNUG
GBM(T=153,N=1151)	Normal	2.9262	GTEX-RU72-0011-R6A-SM-2TF71
GBM(T=153,N=1151)	Normal	3.0446	GTEX-UTHO-0011-R10A-SM-3GIJQ
GBM(T=153,N=1151)	Normal	2.4518	GTEX-145MH-0011-R8a-SM-5PNUL
GBM(T=153,N=1151)	Normal	2.5087	GTEX-NPJ8-0011-R4a-SM-2HML3
GBM(T=153,N=1151)	Normal	2.9338	GTEX-ZYY3-3126-SM-5SI9L
GBM(T=153,N=1151)	Normal	4.4945	GTEX-139TT-0011-R11b-SM-5LZV1
GBM(T=153,N=1151)	Normal	4.5411	GTEX-145LU-0011-R11b-SM-5P9JX
GBM(T=153,N=1151)	Normal	4.1547	GTEX-13OW7-2926-SM-5MR3Z
GBM(T=153,N=1151)	Normal	1.6695	GTEX-12WSA-2926-SM-5EQ4D
GBM(T=153,N=1151)	Normal	2.183	GTEX-12WSD-0011-R4b-SM-5LZUA
GBM(T=153,N=1151)	Normal	1.6558	GTEX-13S7M-0011-R9a-SM-5O9DW
GBM(T=153,N=1151)	Normal	2.3479	GTEX-14ASI-0011-R6a-SM-5S2UZ
GBM(T=153,N=1151)	Normal	2.4985	GTEX-13OVL-0011-R5b-SM-5L3FU
GBM(T=153,N=1151)	Normal	1.9034	GTEX-1313W-0011-R7b-SM-5DUWL
GBM(T=153,N=1151)	Normal	2.7292	GTEX-144GL-0011-R6a-SM-5P9HW
GBM(T=153,N=1151)	Normal	2.826	GTEX-R55F-1326-SM-2TF5F
GBM(T=153,N=1151)	Normal	1.3454	GTEX-1477Z-0011-R3b-SM-5PNX9
GBM(T=153,N=1151)	Normal	2.5996	GTEX-13X6I-0011-R8a-SM-5PNZF
GBM(T=153,N=1151)	Normal	4.847	GTEX-12ZZX-2826-SM-5BC6K
GBM(T=153,N=1151)	Normal	3.7815	TCGA-06-0680-11
GBM(T=153,N=1151)	Normal	2.3592	GTEX-13X6J-0011-R5b-SM-5PNWT
GBM(T=153,N=1151)	Normal	2.2144	GTEX-NPJ8-0011-R1a-SM-5SI8B
GBM(T=153,N=1151)	Normal	2.561	GTEX-XLM4-0011-R8A-SM-4AT44
GBM(T=153,N=1151)	Normal	2.328	GTEX-139UW-0011-R9b-SM-5LZYT
GBM(T=153,N=1151)	Normal	3.0637	GTEX-13RTJ-0011-R1a-SM-5O9D9
GBM(T=153,N=1151)	Normal	2.3423	GTEX-ZUA1-0011-R5b-SM-51MTG
GBM(T=153,N=1151)	Normal	2.2206	GTEX-11ZUS-2926-SM-5FQSL
GBM(T=153,N=1151)	Normal	2.7073	GTEX-117XS-3026-SM-5N9CA
GBM(T=153,N=1151)	Normal	2.77	GTEX-13NYS-0011-R5a-SM-5MR4D
GBM(T=153,N=1151)	Normal	4.0541	GTEX-13OVJ-2726-SM-5IJG6
GBM(T=153,N=1151)	Normal	2.2482	GTEX-Z93S-0011-R5b-SM-4RGNI
GBM(T=153,N=1151)	Normal	4.6029	GTEX-QDT8-3026-SM-32PKB
GBM(T=153,N=1151)	Normal	3.2541	GTEX-NPJ8-0011-R3a-SM-2HMIW
GBM(T=153,N=1151)	Normal	1.3454	GTEX-13OVH-0011-R4a-SM-5KM3W
GBM(T=153,N=1151)	Normal	2.828	GTEX-11ONC-2926-SM-5P9JM
GBM(T=153,N=1151)	Normal	2.93	GTEX-WWYW-0011-R7A-SM-3NB3H
GBM(T=153,N=1151)	Normal	4.5844	GTEX-RNOR-2226-SM-2TF5O
GBM(T=153,N=1151)	Normal	2.2783	GTEX-WHSE-0011-R3A-SM-3P5ZM
GBM(T=153,N=1151)	Normal	2.7572	GTEX-131XH-0011-R6a-SM-5KM2G
GBM(T=153,N=1151)	Normal	2.362	GTEX-12WS9-0011-R10a-SM-57WBV
GBM(T=153,N=1151)	Normal	2.7379	GTEX-131YS-0011-R10b-SM-5EQ5N
GBM(T=153,N=1151)	Normal	2.5511	GTEX-13VXU-0011-R3b-SM-5O9CU
GBM(T=153,N=1151)	Normal	1.934	GTEX-OXRO-0011-R9A-SM-5S2W3
GBM(T=153,N=1151)	Normal	2.8916	GTEX-13X6J-0011-R3b-SM-5P9K5
GBM(T=153,N=1151)	Normal	2.7972	GTEX-11ONC-0011-R8b-SM-5NQ87
GBM(T=153,N=1151)	Normal	4.4364	GTEX-12126-0011-R11a-SM-5BC6X
GBM(T=153,N=1151)	Normal	1.1641	GTEX-RU72-0011-R7A-SM-2TF5U
GBM(T=153,N=1151)	Normal	4.225	GTEX-11H98-0011-R11b-SM-5NQ6U
GBM(T=153,N=1151)	Normal	4.5928	GTEX-WZTO-0011-R11A-SM-4E3K9
GBM(T=153,N=1151)	Normal	4.3313	GTEX-14BIM-3126-SM-5Q5C7
GBM(T=153,N=1151)	Normal	2.826	GTEX-ZAB4-0011-R3a-SM-4RGNQ
GBM(T=153,N=1151)	Normal	2.1702	GTEX-13OVL-0011-R8a-SM-5L3HH
GBM(T=153,N=1151)	Normal	2.6232	GTEX-14ABY-0011-R9a-SM-5PNZK
GBM(T=153,N=1151)	Normal	3.2297	GTEX-NL4W-0011-R8a-SM-2I3G4
GBM(T=153,N=1151)	Normal	2.0638	GTEX-11GSO-0011-R2a-SM-57WDF
GBM(T=153,N=1151)	Normal	1.5709	GTEX-NL3H-0011-R1a-SM-48TDJ
GBM(T=153,N=1151)	Normal	2.6984	GTEX-X261-0011-R10B-SM-4E3JT
GBM(T=153,N=1151)	Normal	1.46	GTEX-11ZTS-0011-R3a-SM-5BC78
GBM(T=153,N=1151)	Normal	3.2617	GTEX-XLM4-0011-R6A-SM-4AT4B
GBM(T=153,N=1151)	Normal	3.2677	GTEX-12WSB-0011-R11b-SM-57WBJ
GBM(T=153,N=1151)	Normal	2.7139	GTEX-N7MT-0011-R6a-SM-2I3G3
GBM(T=153,N=1151)	Normal	4.7851	GTEX-T5JC-2326-SM-32PMR
GBM(T=153,N=1151)	Normal	2.5163	GTEX-145MH-0011-R5a-SM-5P9JT
GBM(T=153,N=1151)	Normal	3.864	GTEX-13NZ8-3026-SM-5L3D4
GBM(T=153,N=1151)	Normal	2.7572	GTEX-13OVH-3026-SM-5MR4N
GBM(T=153,N=1151)	Normal	4.3068	GTEX-YJ89-0011-R11a-SM-4SOKA
GBM(T=153,N=1151)	Normal	2.7227	GTEX-13N1W-0011-R10b-SM-5MR4H
GBM(T=153,N=1151)	Normal	3.5887	GTEX-145MI-3126-SM-5Q5CF
GBM(T=153,N=1151)	Normal	2.5804	GTEX-13OW8-0011-R10a-SM-5L3H6
GBM(T=153,N=1151)	Normal	1.4859	GTEX-13OW8-0011-R8a-SM-5L3G5
GBM(T=153,N=1151)	Normal	3.6497	GTEX-QVUS-0011-R8A-SM-3GAD7
GBM(T=153,N=1151)	Normal	1.614	GTEX-P44H-0011-R4A-SM-2XCEW
GBM(T=153,N=1151)	Normal	2.118	GTEX-RU72-0011-R2A-SM-2TF6O
GBM(T=153,N=1151)	Normal	4.2892	GTEX-X585-0011-R8A-SM-46MUX
GBM(T=153,N=1151)	Normal	3.0234	GTEX-145MH-0011-R3b-SM-5P9JQ
GBM(T=153,N=1151)	Normal	3.2796	GTEX-11ZUS-0011-R8a-SM-5BC73
GBM(T=153,N=1151)	Normal	4.7939	GTEX-NPJ8-2626-SM-2D7W2
GBM(T=153,N=1151)	Normal	2.5188	GTEX-YFC4-0011-R4a-SM-4RGLQ
GBM(T=153,N=1151)	Normal	2.6828	GTEX-13NZA-0011-R8b-SM-5KM2Q
GBM(T=153,N=1151)	Normal	2.2513	GTEX-Y8DK-0011-R5B-SM-4RTW6
GBM(T=153,N=1151)	Normal	1.5266	GTEX-11ZTS-0011-R1a-SM-5BC71
GBM(T=153,N=1151)	Normal	2.5338	GTEX-YJ89-0011-R9a-SM-4SOK7
GBM(T=153,N=1151)	Normal	0.9191	GTEX-139TU-0011-R5b-SM-5L3E1
GBM(T=153,N=1151)	Normal	5.0553	GTEX-NL3H-0011-R11A-SM-2I3E6
GBM(T=153,N=1151)	Normal	2.9013	GTEX-N7MS-0011-R2a-SM-2HML6
GBM(T=153,N=1151)	Normal	0.2642	GTEX-13FTY-0011-R1a-SM-5LZXE
GBM(T=153,N=1151)	Normal	1.9931	GTEX-12WSF-0011-R4b-SM-5HL88
GBM(T=153,N=1151)	Normal	2.1247	GTEX-11ZTS-0011-R2b-SM-5BC75
GBM(T=153,N=1151)	Normal	4.748	GTEX-T5JC-0011-R11A-SM-32PMB
GBM(T=153,N=1151)	Normal	2.7139	GTEX-1399T-3026-SM-5KLZC
GBM(T=153,N=1151)	Normal	1.4652	GTEX-12WS9-0011-R2a-SM-5CVNE
GBM(T=153,N=1151)	Normal	1.3225	GTEX-139T8-0011-R1a-SM-5HL75
GBM(T=153,N=1151)	Normal	2.5511	GTEX-X4XX-0011-R4B-SM-46MWL
GBM(T=153,N=1151)	Normal	3.0961	GTEX-NPJ8-2626-SM-26GMZ
GBM(T=153,N=1151)	Normal	3.2034	GTEX-T5JC-2426-SM-3NMDB
GBM(T=153,N=1151)	Normal	4.2181	GTEX-11ZUS-0011-R11b-SM-5BC7B
GBM(T=153,N=1151)	Normal	3.8095	GTEX-13RTJ-3126-SM-5S2Q4
GBM(T=153,N=1151)	Normal	1.5316	GTEX-13CZV-0011-R9a-SM-5LZXT
GBM(T=153,N=1151)	Normal	2.2723	GTEX-13CZV-0011-R5a-SM-5K7XA
GBM(T=153,N=1151)	Normal	2.7572	GTEX-13OW6-0011-R5a-SM-5O9BK
GBM(T=153,N=1151)	Normal	1.6785	GTEX-12WSM-0011-R6b-SM-5EQ6N
GBM(T=153,N=1151)	Normal	2.5087	GTEX-13N1W-0011-R5b-SM-5MR5Q
GBM(T=153,N=1151)	Normal	2.9747	GTEX-ZZPT-3026-SM-5GZXH
GBM(T=153,N=1151)	Normal	2.609	GTEX-12ZZY-0011-R6b-SM-5EGLA
GBM(T=153,N=1151)	Normal	1.4911	GTEX-145MI-0011-R4b-SM-5PNZH
GBM(T=153,N=1151)	Normal	4.0127	GTEX-13QIC-0011-R11b-SM-5O9BU
GBM(T=153,N=1151)	Normal	2.128	GTEX-WVLH-0011-R1A-SM-4MVOK
GBM(T=153,N=1151)	Normal	2.5536	GTEX-13OVJ-0011-R5a-SM-5P9H7
GBM(T=153,N=1151)	Normal	1.9302	GTEX-11GSP-3226-SM-5986O
GBM(T=153,N=1151)	Normal	2.7029	GTEX-13NYS-0011-R8a-SM-5MR5H
GBM(T=153,N=1151)	Normal	3.0757	GTEX-13OW6-3026-SM-5J2MI
GBM(T=153,N=1151)	Normal	0.7664	GTEX-ZE7O-0011-R7a-SM-57WCU
GBM(T=153,N=1151)	Normal	2.3337	GTEX-ZUA1-0011-R3a-SM-4YCEE
GBM(T=153,N=1151)	Normal	2.7249	GTEX-XMD1-0011-R6A-SM-4AT5K
GBM(T=153,N=1151)	Normal	3.335	GTEX-13X6K-0011-R10a-SM-5P9JR
GBM(T=153,N=1151)	Normal	1.3511	GTEX-ZF28-0011-R1a-SM-4WWD1
GBM(T=153,N=1151)	Normal	2.0912	GTEX-ZF28-0011-R6a-SM-4WKHI
GBM(T=153,N=1151)	Normal	1.9377	GTEX-131XH-0011-R2b-SM-5DUVY
GBM(T=153,N=1151)	Normal	4.1907	GTEX-13RTJ-0011-R11a-SM-5O9CK
GBM(T=153,N=1151)	Normal	2.5536	GTEX-13OW5-0011-R4b-SM-5L3HS
GBM(T=153,N=1151)	Normal	2.7931	GTEX-RVPV-0011-R5A-SM-2TF69
GBM(T=153,N=1151)	Normal	1.5514	GTEX-12WSF-0011-R7b-SM-5HL99
GBM(T=153,N=1151)	Normal	2.6255	GTEX-WZTO-0011-R1B-SM-3NMAR
GBM(T=153,N=1151)	Normal	2.5437	GTEX-WL46-0011-R1A-SM-3LK6M
GBM(T=153,N=1151)	Normal	4.6065	GTEX-UTHO-2926-SM-3P5Z9
GBM(T=153,N=1151)	Normal	2.694	GTEX-12WSE-0011-R1b-SM-5GU4V
GBM(T=153,N=1151)	Normal	2.362	GTEX-ZE9C-0011-R6a-SM-4WWCW
GBM(T=153,N=1151)	Normal	1.9675	GTEX-144GL-0011-R1a-SM-5PNZ5
GBM(T=153,N=1151)	Normal	3.4224	GTEX-13O3Q-0011-R8b-SM-5KM2J
GBM(T=153,N=1151)	Normal	1.4859	GTEX-PWO3-0011-R2A-SM-2S1OX
GBM(T=153,N=1151)	Normal	4.6095	GTEX-12ZZY-2926-SM-5DUXO
GBM(T=153,N=1151)	Normal	2.6918	GTEX-11OF3-3126-SM-5GU5E
GBM(T=153,N=1151)	Normal	2.9469	GTEX-Z93S-0011-R6b-SM-4RGNJ
GBM(T=153,N=1151)	Normal	3.3952	GTEX-139UC-0011-R11a-SM-5KM3J
GBM(T=153,N=1151)	Normal	2.004	GTEX-13G51-0011-R2b-SM-5LZXS
GBM(T=153,N=1151)	Normal	1.692	GTEX-YJ89-0011-R6a-SM-4V6GN
GBM(T=153,N=1151)	Normal	4.3583	GTEX-ZDXO-0011-R11a-SM-4WWD9
GBM(T=153,N=1151)	Normal	2.7487	GTEX-14BIL-0011-R9a-SM-5SI7A
GBM(T=153,N=1151)	Normal	3.1129	GTEX-Z93S-0011-R2a-SM-4RGNG
GBM(T=153,N=1151)	Normal	2.5756	GTEX-12ZZZ-0011-R5a-SM-5EQ4M
GBM(T=153,N=1151)	Normal	1.7744	GTEX-13OW8-0011-R7a-SM-5L3FP
GBM(T=153,N=1151)	Normal	1.334	GTEX-13FHP-0011-R6b-SM-5LZY6
GBM(T=153,N=1151)	Normal	4.5104	GTEX-13S7M-0011-R11b-SM-5P9HU
GBM(T=153,N=1151)	Normal	2.9032	GTEX-TSE9-3026-SM-3DB76
GBM(T=153,N=1151)	Normal	2.5087	GTEX-12WSC-3026-SM-5GCNF
GBM(T=153,N=1151)	Normal	2.5313	GTEX-QVUS-0011-R4A-SM-3GAE7
GBM(T=153,N=1151)	Normal	1.5165	GTEX-11UD1-0011-R5b-SM-5P9FP
GBM(T=153,N=1151)	Normal	2.9186	GTEX-13FLW-1426-SM-5K7YE
GBM(T=153,N=1151)	Normal	1.8564	GTEX-13JVG-0011-R7b-SM-5MR3Q
GBM(T=153,N=1151)	Normal	2.667	GTEX-145MH-0011-R7a-SM-5PNWH
GBM(T=153,N=1151)	Normal	0.2277	GTEX-139TS-0011-R7a-SM-5K7X7
GBM(T=153,N=1151)	Normal	0.8327	GTEX-ZVZQ-0011-R1a-SM-57WBU
GBM(T=153,N=1151)	Normal	3.0808	GTEX-QMR6-0011-R10A-SM-32PKO
GBM(T=153,N=1151)	Normal	4.1433	GTEX-WL46-0011-R11A-SM-3MJFT
GBM(T=153,N=1151)	Normal	3.4907	GTEX-12WSD-0011-R6b-SM-5P9JU
GBM(T=153,N=1151)	Normal	2.0147	GTEX-13X6J-0011-R4b-SM-5P9K4
GBM(T=153,N=1151)	Normal	4.6	GTEX-11GSP-0011-R11b-SM-5NQ7V
GBM(T=153,N=1151)	Normal	4.2951	GTEX-X4EP-0011-R4B-SM-3P627
GBM(T=153,N=1151)	Normal	3.6136	GTEX-WVLH-0011-R10A-SM-3MJFM
GBM(T=153,N=1151)	Normal	2.9618	GTEX-Q2AG-0011-R1A-SM-2HMJI
GBM(T=153,N=1151)	Normal	4.0756	GTEX-X261-3126-SM-4PQZC
GBM(T=153,N=1151)	Normal	2.9618	GTEX-Z93S-2926-SM-57WB9
GBM(T=153,N=1151)	Normal	2.6962	GTEX-13OVJ-0011-R6b-SM-5L3GH
GBM(T=153,N=1151)	Normal	1.9073	GTEX-13IVO-0011-R10a-SM-5LZY3
GBM(T=153,N=1151)	Normal	4.391	GTEX-11DZ1-2926-SM-5A5KI
GBM(T=153,N=1151)	Normal	2.6828	GTEX-13X6I-0011-R7b-SM-5PNWP
GBM(T=153,N=1151)	Normal	1.9073	GTEX-RVPU-0011-R9A-SM-3NM8E
GBM(T=153,N=1151)	Normal	1.4652	GTEX-13NZA-0011-R1b-SM-5LUAF
GBM(T=153,N=1151)	Normal	0.346	GTEX-13NZA-0011-R5b-SM-5KM4K
GBM(T=153,N=1151)	Normal	4.3492	GTEX-13OVH-2926-SM-5IJFH
GBM(T=153,N=1151)	Normal	2.5188	GTEX-P44H-0011-R1A-SM-3NM8J
GBM(T=153,N=1151)	Normal	2.2452	GTEX-13CIG-0011-R5b-SM-5L3F2
GBM(T=153,N=1151)	Normal	4.6525	GTEX-13OW5-0011-R11b-SM-5L3GG
GBM(T=153,N=1151)	Normal	1.4335	GTEX-13JVG-0011-R6a-SM-5MR3E
GBM(T=153,N=1151)	Normal	1.642	GTEX-11ZU8-0011-R3a-SM-5BC6U
GBM(T=153,N=1151)	Normal	2.1114	GTEX-132Q8-0011-R2b-SM-5EQ5Z
GBM(T=153,N=1151)	Normal	4.3335	GTEX-YFC4-3026-SM-5IFJK
GBM(T=153,N=1151)	Normal	4.6312	GTEX-145MH-2926-SM-5Q5D2
GBM(T=153,N=1151)	Normal	2.4171	GTEX-13JUV-0011-R6b-SM-5LZYG
GBM(T=153,N=1151)	Normal	2.5363	GTEX-T6MN-0011-R5A-SM-32QPD
GBM(T=153,N=1151)	Normal	2.0604	GTEX-139TT-0011-R3b-SM-5K7VL
GBM(T=153,N=1151)	Normal	4.3399	GTEX-13CF2-0011-R11b-SM-5LZXO
GBM(T=153,N=1151)	Normal	3.0092	GTEX-144GL-3026-SM-5Q5CW
GBM(T=153,N=1151)	Normal	2.791	GTEX-QDT8-2926-SM-32PKC
GBM(T=153,N=1151)	Normal	2.1313	GTEX-11NV4-0011-R7a-SM-57WDH
GBM(T=153,N=1151)	Normal	2.3077	GTEX-14ASI-0011-R1b-SM-5S2TY
GBM(T=153,N=1151)	Normal	4.5305	GTEX-ZAB4-0011-R11a-SM-4SOKI
GBM(T=153,N=1151)	Normal	4.4673	GTEX-WZTO-2826-SM-3NM8P
GBM(T=153,N=1151)	Normal	2.183	GTEX-XLM4-0011-R2B-SM-4AT5Z
GBM(T=153,N=1151)	Normal	2.7205	GTEX-QDT8-0011-R9A-SM-32PKH
GBM(T=153,N=1151)	Normal	3.9728	GTEX-ZYFD-2926-SM-5GID9
GBM(T=153,N=1151)	Normal	3.0654	GTEX-X585-0011-R4B-SM-46MVH
GBM(T=153,N=1151)	Normal	3.2737	GTEX-QMR6-0011-R6A-SM-32PKP
GBM(T=153,N=1151)	Normal	1.674	GTEX-13112-0011-R1b-SM-5HL7K
GBM(T=153,N=1151)	Normal	2.7551	GTEX-Z93S-0011-R3b-SM-4RGNH
GBM(T=153,N=1151)	Normal	3.1813	GTEX-T5JC-0011-R10A-SM-32PM2
GBM(T=153,N=1151)	Normal	3.2617	GTEX-X585-0011-R2B-SM-46MVF
GBM(T=153,N=1151)	Normal	2.6715	GTEX-WL46-0011-R3A-SM-3TW8E
GBM(T=153,N=1151)	Normal	2.4908	GTEX-13X6I-0011-R1b-SM-5PNZC
GBM(T=153,N=1151)	Normal	2.7336	GTEX-R55E-0011-R5A-SM-2TC5N
GBM(T=153,N=1151)	Normal	3.1129	GTEX-WVLH-3026-SM-3MJG9
GBM(T=153,N=1151)	Normal	2.409	GTEX-13OW5-0011-R5b-SM-5L3FR
GBM(T=153,N=1151)	Normal	2.3898	GTEX-Y8DK-0826-SM-4TT3T
GBM(T=153,N=1151)	Normal	4.1875	GTEX-ZUA1-0011-R11b-SM-51MTI
GBM(T=153,N=1151)	Normal	0.8246	GTEX-13CF2-0011-R1a-SM-5LZY1
GBM(T=153,N=1151)	Normal	4.7415	GTEX-12WSH-3126-SM-5LZW8
GBM(T=153,N=1151)	Normal	2.9071	GTEX-12696-3026-SM-5FQTU
GBM(T=153,N=1151)	Normal	2.9148	GTEX-WL46-0011-R6A-SM-3LK6X
GBM(T=153,N=1151)	Normal	2.7657	GTEX-139UC-0011-R9a-SM-5K7W7
GBM(T=153,N=1151)	Normal	2.667	GTEX-N7MS-0011-R10A-SM-2HMJK
GBM(T=153,N=1151)	Normal	4.352	GTEX-13SLX-0011-R11b-SM-5O9C8
GBM(T=153,N=1151)	Normal	2.0946	GTEX-147GR-0011-R2b-SM-5S2RQ
GBM(T=153,N=1151)	Normal	3.0619	GTEX-145MG-3026-SM-5RQJA
GBM(T=153,N=1151)	Normal	3.9356	GTEX-13O3O-0011-R11b-SM-5KM4G
GBM(T=153,N=1151)	Normal	2.2603	GTEX-YFC4-0011-R5a-SM-4RGLR
GBM(T=153,N=1151)	Normal	1.4494	GTEX-13PVQ-0011-R9b-SM-5LU3B
GBM(T=153,N=1151)	Normal	0.8082	GTEX-12WSD-0011-R2a-SM-5LZWB
GBM(T=153,N=1151)	Normal	1.6466	GTEX-12WSB-0011-R1b-SM-5P9EY
GBM(T=153,N=1151)	Normal	1.5806	GTEX-12ZZW-0011-R4a-SM-5DUX9
GBM(T=153,N=1151)	Normal	2.2299	GTEX-ZE7O-0011-R5a-SM-57WBO
GBM(T=153,N=1151)	Normal	3.453	GTEX-WZTO-0011-R3B-SM-3NMC6
GBM(T=153,N=1151)	Normal	2.1766	GTEX-13VXU-0011-R4b-SM-5O9CI
GBM(T=153,N=1151)	Normal	4.6206	GTEX-11EQ8-2826-SM-5N9C1
GBM(T=153,N=1151)	Normal	4.6485	GTEX-QVUS-2926-SM-3GIJB
GBM(T=153,N=1151)	Normal	2.108	GTEX-P44H-0011-R3A-SM-2XCEQ
GBM(T=153,N=1151)	Normal	2.561	GTEX-WVLH-0011-R4A-SM-3MJFS
GBM(T=153,N=1151)	Normal	2.7889	GTEX-XOTO-3026-SM-4B65M
GBM(T=153,N=1151)	Normal	2.036	GTEX-13SLW-0011-R3b-SM-5SI6Y
GBM(T=153,N=1151)	Normal	2.3677	GTEX-13JVG-0011-R5a-SM-5MR4O
GBM(T=153,N=1151)	Normal	3.1556	GTEX-111FC-3126-SM-5GZZ2
GBM(T=153,N=1151)	Normal	2.4753	GTEX-1117F-3226-SM-5N9CT
GBM(T=153,N=1151)	Normal	0.6332	GTEX-13JUV-0011-R7b-SM-5LZZG
GBM(T=153,N=1151)	Normal	-0.5973	GTEX-145MI-0011-R5a-SM-5Q5B4
GBM(T=153,N=1151)	Normal	4.2526	GTEX-13JVG-3226-SM-5IJGJ
GBM(T=153,N=1151)	Normal	3.7313	GTEX-WHSE-0011-R11A-SM-3P5YY
GBM(T=153,N=1151)	Normal	2.5658	GTEX-13JVG-0011-R8a-SM-5KM3E
GBM(T=153,N=1151)	Normal	2.4359	GTEX-QDT8-0011-R9A-SM-5SI8J
GBM(T=153,N=1151)	Normal	2.3394	GTEX-13OW5-0011-R6b-SM-5O9BW
GBM(T=153,N=1151)	Normal	1.9931	GTEX-OXRO-0011-R9A-SM-3NB1X
GBM(T=153,N=1151)	Normal	3.1876	GTEX-RNOR-2326-SM-2TF4I
GBM(T=153,N=1151)	Normal	4.3938	GTEX-WL46-2826-SM-3LK81
GBM(T=153,N=1151)	Normal	1.0363	GTEX-YJ89-0011-R1a-SM-4RGLS
GBM(T=153,N=1151)	Normal	2.4779	GTEX-13NYB-0011-R6b-SM-5MR51
GBM(T=153,N=1151)	Normal	1.7489	GTEX-11WQK-0011-R8a-SM-5BC7C
GBM(T=153,N=1151)	Normal	2.6556	GTEX-WL46-0011-R2A-SM-3LK6O
GBM(T=153,N=1151)	Normal	3.4517	GTEX-RU72-0011-R8A-SM-2TF61
GBM(T=153,N=1151)	Normal	4.6012	GTEX-13N2G-0011-R11a-SM-5MR3F
GBM(T=153,N=1151)	Normal	2.1957	GTEX-ZVZQ-0011-R6b-SM-57WAY
GBM(T=153,N=1151)	Normal	1.4808	GTEX-ZVT3-0011-R5a-SM-51MSI
GBM(T=153,N=1151)	Normal	4.2025	GTEX-12ZZZ-3126-SM-5LZU6
GBM(T=153,N=1151)	Normal	-0.2845	GTEX-RVPU-0011-R4A-SM-5SI8K
GBM(T=153,N=1151)	Normal	1.4174	GTEX-13NZA-0011-R10b-SM-5KM54
GBM(T=153,N=1151)	Normal	2.9525	GTEX-XMD1-0011-R5A-SM-4AT47
GBM(T=153,N=1151)	Normal	2.8462	GTEX-14ABY-0011-R6a-SM-5PNWR
GBM(T=153,N=1151)	Normal	3.6066	GTEX-WWYW-0011-R10A-SM-3NB35
GBM(T=153,N=1151)	Normal	2.6043	GTEX-T6MN-0011-R2A-SM-32QOW
GBM(T=153,N=1151)	Normal	4.1086	GTEX-NL4W-0011-R11A-SM-2I3DW
GBM(T=153,N=1151)	Normal	2.1702	GTEX-1313W-0011-R3a-SM-5EGLI
GBM(T=153,N=1151)	Normal	2.4492	GTEX-13VXU-0011-R5a-SM-5O9D7
GBM(T=153,N=1151)	Normal	2.2113	GTEX-12WSD-0011-R1b-SM-5LZVY
GBM(T=153,N=1151)	Normal	2.6602	GTEX-P44H-0011-R3A-SM-5SI8A
GBM(T=153,N=1151)	Normal	2.4597	GTEX-TSE9-0011-R10A-SM-3DB7O
GBM(T=153,N=1151)	Normal	1.7489	GTEX-1445S-0011-R6b-SM-5PNUF
GBM(T=153,N=1151)	Normal	0.9419	GTEX-ZV68-0011-R2a-SM-4YCDK
GBM(T=153,N=1151)	Normal	1.2815	GTEX-XLM4-0011-R9A-SM-4AT45
GBM(T=153,N=1151)	Normal	4.2343	GTEX-13JUV-0011-R11a-SM-5LZYH
GBM(T=153,N=1151)	Normal	1.2333	GTEX-S7PM-0011-R5A-SM-3NM8G
GBM(T=153,N=1151)	Normal	2.2452	GTEX-13FXS-0011-R1a-SM-5K7U6
GBM(T=153,N=1151)	Normal	4.6065	GTEX-144GL-0011-R11b-SM-5P9F6
GBM(T=153,N=1151)	Normal	3.1426	GTEX-X4XX-0011-R5A-SM-46MWN
GBM(T=153,N=1151)	Normal	2.362	GTEX-145LU-0011-R9b-SM-5SI66
GBM(T=153,N=1151)	Normal	2.5363	GTEX-13OW6-0011-R2a-SM-5L3HG
GBM(T=153,N=1151)	Normal	4.2676	GTEX-14DAQ-3026-SM-5S2QZ
GBM(T=153,N=1151)	Normal	2.1541	GTEX-13FHO-0011-R1b-SM-5KLZG
GBM(T=153,N=1151)	Normal	2.0604	GTEX-13N1W-0011-R4a-SM-5MR52
GBM(T=153,N=1151)	Normal	4.0679	GTEX-X4EP-0011-R1A-SM-3P624
GBM(T=153,N=1151)	Normal	0.8408	GTEX-12WS9-0011-R4b-SM-5P9EU
GBM(T=153,N=1151)	Normal	2.8158	GTEX-13RTJ-0011-R10b-SM-5O9CW
GBM(T=153,N=1151)	Normal	1.7575	GTEX-13S7M-0011-R6b-SM-5O9D8
GBM(T=153,N=1151)	Normal	2.3816	GTEX-13O3O-0011-R6b-SM-5P9GY
GBM(T=153,N=1151)	Normal	2.6873	GTEX-12WSH-0011-R9b-SM-5LZUG
GBM(T=153,N=1151)	Normal	2.791	GTEX-12126-1026-SM-5P9JJ
GBM(T=153,N=1151)	Normal	3.3619	GTEX-WWYW-3126-SM-3NB39
GBM(T=153,N=1151)	Normal	0.9716	GTEX-13CF2-0011-R5a-SM-5LZWS
GBM(T=153,N=1151)	Normal	3.074	GTEX-13VXU-2926-SM-5LU5C
GBM(T=153,N=1151)	Normal	2.4753	GTEX-ZAB4-0011-R8b-SM-4SOKF
GBM(T=153,N=1151)	Normal	2.6918	GTEX-13NYB-3026-SM-5IJD7
GBM(T=153,N=1151)	Normal	3.5399	GTEX-13CIG-0011-R8b-SM-5LZX5
GBM(T=153,N=1151)	Normal	2.6783	GTEX-UTHO-0011-R5A-SM-3GIJD
GBM(T=153,N=1151)	Normal	2.4117	GTEX-13O3O-0011-R8b-SM-5LUAL
GBM(T=153,N=1151)	Normal	3.4007	GTEX-X4XX-0011-R3B-SM-46MWK
GBM(T=153,N=1151)	Normal	2.6302	GTEX-NPJ7-0011-R2a-SM-2I3GF
GBM(T=153,N=1151)	Normal	2.3926	GTEX-ZE9C-0011-R3a-SM-4WKGT
GBM(T=153,N=1151)	Normal	1.7446	GTEX-13QJC-0011-R8b-SM-5S2U6
GBM(T=153,N=1151)	Normal	1.6695	GTEX-12WS9-0011-R3a-SM-5CVNF
GBM(T=153,N=1151)	Normal	2.3394	GTEX-ZUA1-0011-R6b-SM-4YCDD
GBM(T=153,N=1151)	Normal	1.8323	GTEX-13PVQ-0011-R7a-SM-5L3G3
GBM(T=153,N=1151)	Normal	3.1377	GTEX-13NYS-0011-R3b-SM-5MR41
GBM(T=153,N=1151)	Normal	2.296	GTEX-13X6K-0011-R7b-SM-5P9K7
GBM(T=153,N=1151)	Normal	2.7161	GTEX-1399T-0011-R5b-SM-5IJDK
GBM(T=153,N=1151)	Normal	2.77	GTEX-145MH-3026-SM-5Q5DZ
GBM(T=153,N=1151)	Normal	2.5634	GTEX-Y8DK-0011-R10A-SM-4SOK1
GBM(T=153,N=1151)	Normal	1.7575	GTEX-13OW8-0011-R1a-SM-5L3HI
GBM(T=153,N=1151)	Normal	-0.5332	GTEX-14753-0011-R6b-SM-5S2UD
GBM(T=153,N=1151)	Normal	2.5338	GTEX-13X6K-0011-R5b-SM-5PNUE
GBM(T=153,N=1151)	Normal	1.9302	GTEX-NL3H-0011-R7a-SM-2I3G5
GBM(T=153,N=1151)	Normal	2.2113	GTEX-ZDXO-0011-R5a-SM-4WKG5
GBM(T=153,N=1151)	Normal	3.9709	GTEX-X4EP-0011-R3A-SM-3P626
GBM(T=153,N=1151)	Normal	3.011	GTEX-13N2G-0011-R3b-SM-5MR5G
GBM(T=153,N=1151)	Normal	2.7227	GTEX-T2IS-3026-SM-32QPM
GBM(T=153,N=1151)	Normal	2.7095	GTEX-14BIN-0011-R6a-SM-5S2RH
GBM(T=153,N=1151)	Normal	2.3135	GTEX-13OVH-0011-R3a-SM-5KM49
GBM(T=153,N=1151)	Normal	2.362	GTEX-P44G-0011-R4A-SM-2I3FB
GBM(T=153,N=1151)	Normal	1.0222	GTEX-13PDP-0011-R6b-SM-5O9D5
GBM(T=153,N=1151)	Normal	2.2842	GTEX-NPJ8-0011-R1a-SM-2HMLC
GBM(T=153,N=1151)	Normal	1.9188	GTEX-N7MS-0011-R7a-SM-2HMKN
GBM(T=153,N=1151)	Normal	1.6785	GTEX-13SLW-0011-R2b-SM-5O9C6
GBM(T=153,N=1151)	Normal	4.7491	GTEX-ZAJG-3026-SM-5HL92
GBM(T=153,N=1151)	Normal	3.0145	GTEX-WHSE-0011-R5A-SM-3P5ZO
GBM(T=153,N=1151)	Normal	1.8323	GTEX-11ZUS-0011-R9b-SM-5BC76
GBM(T=153,N=1151)	Normal	4.4027	GTEX-RU72-2926-SM-2TF66
GBM(T=153,N=1151)	Normal	2.8562	GTEX-Q2AG-0011-R6A-SM-2HML7
GBM(T=153,N=1151)	Normal	3.4881	GTEX-11EI6-2926-SM-5985U
GBM(T=153,N=1151)	Normal	1.5612	GTEX-R55F-0011-R5A-SM-2TF5L
GBM(T=153,N=1151)	Normal	2.4857	GTEX-13FXS-0011-R10a-SM-5J2MA
GBM(T=153,N=1151)	Normal	1.9749	GTEX-13O3Q-0011-R4a-SM-5P9H2
GBM(T=153,N=1151)	Normal	3.992	GTEX-132Q8-2926-SM-5IFFP
GBM(T=153,N=1151)	Normal	2.3135	GTEX-NL3H-0011-R5a-SM-2I3GB
GBM(T=153,N=1151)	Normal	4.6702	GTEX-1399T-0011-R11a-SM-5J2O1
GBM(T=153,N=1151)	Normal	4.0001	GTEX-ZAB4-2926-SM-57WCV
GBM(T=153,N=1151)	Normal	2.036	GTEX-13N1W-0011-R9b-SM-5MR4R
GBM(T=153,N=1151)	Normal	2.3564	GTEX-13OVL-0011-R9a-SM-5P9GX
GBM(T=153,N=1151)	Normal	2.872	GTEX-13FXS-0011-R8a-SM-5J1MN
GBM(T=153,N=1151)	Normal	2.4753	GTEX-ZAB4-0011-R9a-SM-4SOKG
GBM(T=153,N=1151)	Normal	2.7972	GTEX-S7SE-0011-R2A-SM-2XCDC
GBM(T=153,N=1151)	Normal	2.7336	GTEX-139TT-0011-R1a-SM-5LZVD
GBM(T=153,N=1151)	Normal	2.5658	GTEX-12696-2926-SM-5FQTG
GBM(T=153,N=1151)	Normal	2.5634	GTEX-N7MT-0011-R10A-SM-2I3E1
GBM(T=153,N=1151)	Normal	3.4197	GTEX-13NYS-0011-R10a-SM-5MR4S
GBM(T=153,N=1151)	Normal	2.2175	GTEX-11NV4-0011-R5a-SM-5NQ88
GBM(T=153,N=1151)	Normal	2.2421	GTEX-13CF2-0011-R3b-SM-5LZZ6
GBM(T=153,N=1151)	Normal	2.1734	GTEX-ZVZQ-0011-R4b-SM-57WCZ
GBM(T=153,N=1151)	Normal	2.4465	GTEX-13RTJ-0011-R4b-SM-5PNX1
GBM(T=153,N=1151)	Normal	4.0082	GTEX-13NYS-0011-R11b-SM-5MR4P
GBM(T=153,N=1151)	Normal	3.3521	GTEX-T6MN-0011-R10A-SM-32QP7
GBM(T=153,N=1151)	Normal	1.595	GTEX-NPJ8-0011-R1a-SM-33HCB
GBM(T=153,N=1151)	Normal	1.884	GTEX-13SLW-0011-R4b-SM-5S2W2
GBM(T=153,N=1151)	Normal	3.1669	GTEX-PVOW-2526-SM-2XCF7
GBM(T=153,N=1151)	Normal	1.8604	GTEX-OHPN-0011-R10A-SM-5S2U3
GBM(T=153,N=1151)	Normal	1.4281	GTEX-13FHP-0011-R5b-SM-5LZY2
GBM(T=153,N=1151)	Normal	1.9564	GTEX-139T8-0011-R3b-SM-5HL4R
GBM(T=153,N=1151)	Normal	3.7961	GTEX-ZE7O-0011-R11a-SM-57WBC
GBM(T=153,N=1151)	Normal	2.8014	GTEX-N7MT-0011-R11A-SM-2I3DZ
GBM(T=153,N=1151)	Normal	2.6738	GTEX-NL4W-0011-R5a-SM-2I3GD
GBM(T=153,N=1151)	Normal	2.7784	GTEX-147GR-0011-R10b-SM-5S2UM
GBM(T=153,N=1151)	Normal	1.9564	GTEX-ZVZQ-0011-R8a-SM-51MR5
GBM(T=153,N=1151)	Normal	2.4386	GTEX-13CIG-0011-R3b-SM-5K7XF
GBM(T=153,N=1151)	Normal	2.4934	GTEX-13SLX-0011-R5a-SM-5O9BV
GBM(T=153,N=1151)	Normal	1.5514	GTEX-13PVQ-0011-R5b-SM-5O9DI
GBM(T=153,N=1151)	Normal	4.565	GTEX-RU72-0011-R11A-SM-5SI8G
GBM(T=153,N=1151)	Normal	2.6441	GTEX-S7SE-0011-R6A-SM-2XCD9
GBM(T=153,N=1151)	Normal	1.177	GTEX-12WSA-0011-R4a-SM-57WB7
GBM(T=153,N=1151)	Normal	2.081	GTEX-12WSH-0011-R1a-SM-5GU5V
GBM(T=153,N=1151)	Normal	3.6277	GTEX-145MI-0011-R11a-SM-5P9JZ
GBM(T=153,N=1151)	Normal	2.561	GTEX-12WSF-0011-R5a-SM-5HL8K
GBM(T=153,N=1151)	Normal	3.3393	GTEX-PVOW-0011-R3A-SM-32PKX
GBM(T=153,N=1151)	Normal	3.1475	GTEX-145LS-3126-SM-5Q5BY
GBM(T=153,N=1151)	Normal	3.8827	GTEX-QVJO-0011-R6A-SM-2S1QN
GBM(T=153,N=1151)	Normal	3.3293	GTEX-145LS-0011-R8b-SM-5PNXA
GBM(T=153,N=1151)	Normal	3.8208	GTEX-13OW8-2926-SM-5L3FV
GBM(T=153,N=1151)	Normal	0.5955	GTEX-ZVT3-0011-R7a-SM-57WCO
GBM(T=153,N=1151)	Normal	2.3704	GTEX-QMR6-0011-R4A-SM-32PKU
GBM(T=153,N=1151)	Normal	2.4171	GTEX-P44H-0011-R6A-SM-2XCF3
GBM(T=153,N=1151)	Normal	1.7995	GTEX-P44G-0011-R7A-SM-2I3F9
GBM(T=153,N=1151)	Normal	2.3366	GTEX-R55F-0011-R6A-SM-2TF4L
GBM(T=153,N=1151)	Normal	1.9968	GTEX-YJ89-0011-R8b-SM-4SOK8
GBM(T=153,N=1151)	Normal	1.8801	GTEX-TSE9-0011-R1A-SM-3DB7E
GBM(T=153,N=1151)	Normal	1.3454	GTEX-12ZZW-0011-R6a-SM-5DUVZ
GBM(T=153,N=1151)	Normal	2.7205	GTEX-N7MS-0011-R1a-SM-2HMJG
GBM(T=153,N=1151)	Normal	3.0757	GTEX-Q2AG-0011-R3A-SM-2HMJ9
GBM(T=153,N=1151)	Normal	3.83	GTEX-12WSB-3026-SM-59HKM
GBM(T=153,N=1151)	Normal	4.6628	GTEX-Z93S-2826-SM-57WBL
GBM(T=153,N=1151)	Normal	2.9338	GTEX-ZE9C-3026-SM-4WKHB
GBM(T=153,N=1151)	Normal	2.296	GTEX-ZF28-0011-R3a-SM-4WWDA
GBM(T=153,N=1151)	Normal	2.7139	GTEX-13SLX-0011-R6a-SM-5PNX4
GBM(T=153,N=1151)	Normal	2.9525	GTEX-13N1W-0011-R3a-SM-5MR5E
GBM(T=153,N=1151)	Normal	2.8117	GTEX-XOTO-0011-R3A-SM-4B64W
GBM(T=153,N=1151)	Normal	1.674	GTEX-ZV68-0011-R10a-SM-51MT7
GBM(T=153,N=1151)	Normal	1.3167	GTEX-13SLX-0011-R4a-SM-5O9BJ
GBM(T=153,N=1151)	Normal	2.5263	GTEX-147F4-0011-R10b-SM-5S2WC
GBM(T=153,N=1151)	Normal	2.3704	GTEX-WZTO-0011-R7B-SM-4E3IS
GBM(T=153,N=1151)	Normal	3.3883	GTEX-WHSE-3026-SM-3P5ZH
GBM(T=153,N=1151)	Normal	3.0056	GTEX-WZTO-0011-R10B-SM-4E3KB
GBM(T=153,N=1151)	Normal	2.4198	GTEX-145MI-0011-R10a-SM-5PNZD
GBM(T=153,N=1151)	Normal	2.2113	GTEX-13NYB-0011-R2a-SM-5MR3C
GBM(T=153,N=1151)	Normal	2.183	GTEX-ZUA1-0011-R1a-SM-4YCE2
GBM(T=153,N=1151)	Normal	2.0707	GTEX-12ZZZ-0011-R3b-SM-5DUXK
GBM(T=153,N=1151)	Normal	1.6281	GTEX-13O3O-0011-R7b-SM-5P9GZ
GBM(T=153,N=1151)	Normal	2.2019	GTEX-WVLH-0011-R8A-SM-3MJFC
GBM(T=153,N=1151)	Normal	2.5238	GTEX-131XH-0011-R4b-SM-5DUWB
GBM(T=153,N=1151)	Normal	2.5536	GTEX-147GR-0011-R9a-SM-5S2UY
GBM(T=153,N=1151)	Normal	4.3234	GTEX-13O3Q-3026-SM-5IJGD
GBM(T=153,N=1151)	Normal	0.8805	GTEX-ZVT3-0011-R6a-SM-51MSU
GBM(T=153,N=1151)	Normal	4.1128	GTEX-X4EP-0011-R8B-SM-4QASL
GBM(T=153,N=1151)	Normal	4.2373	GTEX-YJ89-2926-SM-5P9IT
GBM(T=153,N=1151)	Normal	4.0593	GTEX-ZAK1-2926-SM-5HL9S
GBM(T=153,N=1151)	Normal	2.118	GTEX-11TUW-3126-SM-5GU4Y
GBM(T=153,N=1151)	Normal	3.0393	GTEX-XLM4-0011-R11A-SM-4AT46
GBM(T=153,N=1151)	Normal	2.6232	GTEX-T5JC-0011-R1A-SM-32PM6
GBM(T=153,N=1151)	Normal	1.7097	GTEX-13QIC-0011-R4a-SM-5PNX8
GBM(T=153,N=1151)	Normal	1.0983	GTEX-13CF2-0011-R2a-SM-5L3DC
GBM(T=153,N=1151)	Normal	3.0428	GTEX-N7MS-0011-R5a-SM-2HMK8
GBM(T=153,N=1151)	Normal	0.4657	GTEX-ZDXO-0011-R2b-SM-4WKFG
GBM(T=153,N=1151)	Normal	2.1147	GTEX-13G51-0011-R7b-SM-5LZXG
GBM(T=153,N=1151)	Normal	3.5287	GTEX-X585-0011-R3B-SM-46MVG
GBM(T=153,N=1151)	Normal	2.3077	GTEX-13FLV-0011-R5a-SM-5LZWT
GBM(T=153,N=1151)	Normal	4.1636	GTEX-13FHP-2926-SM-5IJG9
GBM(T=153,N=1151)	Normal	2.0707	GTEX-12WSC-0011-R3a-SM-5P9F1
GBM(T=153,N=1151)	Normal	2.0395	GTEX-12WSA-0011-R10b-SM-5P9ET
GBM(T=153,N=1151)	Normal	4.3541	GTEX-11O72-2826-SM-5HL6W
GBM(T=153,N=1151)	Normal	2.5462	GTEX-11EI6-3026-SM-5GZZO
GBM(T=153,N=1151)	Normal	1.4441	GTEX-148VJ-0011-R9b-SM-5SI77
GBM(T=153,N=1151)	Normal	4.2684	GTEX-N7MT-1226-SM-2D7W4
GBM(T=153,N=1151)	Normal	4.2243	GTEX-11WQK-0011-R11a-SM-5BC6W
GBM(T=153,N=1151)	Normal	2.59	GTEX-12WSC-0011-R7b-SM-5LU9L
GBM(T=153,N=1151)	Normal	2.8301	GTEX-12WSH-3026-SM-5CVNI
GBM(T=153,N=1151)	Normal	2.7161	GTEX-XLM4-0011-R4B-SM-4AT5C
GBM(T=153,N=1151)	Normal	2.4492	GTEX-13OVJ-0011-R8b-SM-5L3FS
GBM(T=153,N=1151)	Normal	2.3077	GTEX-13OW5-0011-R8a-SM-5L3GQ
GBM(T=153,N=1151)	Normal	3.5411	GTEX-X4XX-0011-R10B-SM-46MWO
GBM(T=153,N=1151)	Normal	4.0875	GTEX-145MG-3126-SM-5Q5D3
GBM(T=153,N=1151)	Normal	1.8404	GTEX-13NZ8-0011-R8b-SM-5KM48
GBM(T=153,N=1151)	Normal	1.7185	GTEX-12WSH-0011-R2a-SM-5GU68
GBM(T=153,N=1151)	Normal	2.6161	GTEX-131YS-0011-R3b-SM-5DUXB
GBM(T=153,N=1151)	Normal	3.0671	GTEX-12ZZZ-3026-SM-5BC67
GBM(T=153,N=1151)	Normal	3.6301	TCGA-06-0678-11
GBM(T=153,N=1151)	Normal	3.0092	GTEX-XMD1-0011-R8A-SM-4AT48
GBM(T=153,N=1151)	Normal	4.7485	GTEX-QDT8-0011-R11A-SM-32PKD
GBM(T=153,N=1151)	Normal	2.9674	GTEX-145LS-0011-R6b-SM-5PNWL
GBM(T=153,N=1151)	Normal	3.0287	GTEX-11OF3-0011-R8b-SM-57WCS
GBM(T=153,N=1151)	Normal	2.4144	GTEX-PVOW-0011-R1A-SM-32PL6
GBM(T=153,N=1151)	Normal	2.9729	GTEX-QVJO-0011-R8A-SM-447C7
GBM(T=153,N=1151)	Normal	3.2602	GTEX-QVJO-0011-R5A-SM-2S1QM
GBM(T=153,N=1151)	Normal	2.8779	GTEX-WZTO-0011-R6B-SM-4E3J6
GBM(T=153,N=1151)	Normal	3.8915	GTEX-13O3O-3026-SM-5KM42
GBM(T=153,N=1151)	Normal	2.651	GTEX-13X6J-0011-R6a-SM-5PNUB
GBM(T=153,N=1151)	Normal	3.0463	GTEX-ZYFD-3026-SM-5E44C
GBM(T=153,N=1151)	Normal	2.409	GTEX-13QIC-0011-R3a-SM-5P9HT
GBM(T=153,N=1151)	Normal	1.7489	GTEX-13NZ8-0011-R1b-SM-5KM3V
GBM(T=153,N=1151)	Normal	3.1829	GTEX-14BMV-3026-SM-5S2PQ
GBM(T=153,N=1151)	Normal	2.9148	GTEX-13NYS-0011-R6b-SM-5MR3R
GBM(T=153,N=1151)	Normal	4.0037	GTEX-13OW8-0011-R11a-SM-5L3GT
GBM(T=153,N=1151)	Normal	4.1335	GTEX-139TS-3126-SM-5LZWX
GBM(T=153,N=1151)	Normal	1.8918	GTEX-XOTO-0011-R6B-SM-4B65X
GBM(T=153,N=1151)	Normal	1.8604	GTEX-RNOR-0011-R7A-SM-2TF4V
GBM(T=153,N=1151)	Normal	3.1145	GTEX-X4XX-0011-R6B-SM-46MWP
GBM(T=153,N=1151)	Normal	4.5243	GTEX-13O3Q-0011-R11b-SM-5KM2W
GBM(T=153,N=1151)	Normal	2.4063	GTEX-145MH-0011-R1b-SM-5PNWY
GBM(T=153,N=1151)	Normal	2.1047	GTEX-ZE7O-3126-SM-5HL5X
GBM(T=153,N=1151)	Normal	4.1668	GTEX-13G51-3126-SM-5IJG7
GBM(T=153,N=1151)	Normal	1.2209	GTEX-1477Z-0011-R5b-SM-5PNUO
GBM(T=153,N=1151)	Normal	2.651	GTEX-RVPV-0011-R3A-SM-2TF63
GBM(T=153,N=1151)	Normal	4.3213	GTEX-13FXS-3026-SM-5LZYO
GBM(T=153,N=1151)	Normal	2.909	GTEX-ZDXO-0011-R10a-SM-4WWD8
GBM(T=153,N=1151)	Normal	2.3816	GTEX-144GO-0011-R6b-SM-5S2V7
GBM(T=153,N=1151)	Normal	1.1447	GTEX-13PLJ-0011-R3a-SM-5O9DT
GBM(T=153,N=1151)	Normal	2.8641	GTEX-13QIC-2926-SM-5J2NF
GBM(T=153,N=1151)	Normal	2.2901	GTEX-145MI-0011-R8b-SM-5PNZ9
GBM(T=153,N=1151)	Normal	2.4623	GTEX-12ZZX-0011-R7b-SM-5DUVV
GBM(T=153,N=1151)	Normal	4.4536	GTEX-111FC-3326-SM-5GZYV
GBM(T=153,N=1151)	Normal	2.7117	GTEX-Z93S-0011-R10a-SM-4RGNM
GBM(T=153,N=1151)	Normal	2.6395	GTEX-YFC4-0011-R6b-SM-4V6E1
GBM(T=153,N=1151)	Normal	4.2442	GTEX-13OW7-0011-R11a-SM-5O9DY
GBM(T=153,N=1151)	Normal	4.6236	GTEX-T2IS-0011-R11A-SM-32QPC
GBM(T=153,N=1151)	Normal	2.0289	GTEX-XOTO-0011-R5A-SM-4B657
GBM(T=153,N=1151)	Normal	2.5036	GTEX-139T4-0011-R9b-SM-5HL6S
GBM(T=153,N=1151)	Normal	4.551	GTEX-13VXU-0011-R11b-SM-5O9DJ
GBM(T=153,N=1151)	Normal	1.766	GTEX-139TS-0011-R5b-SM-5J2MZ
GBM(T=153,N=1151)	Normal	2.1606	GTEX-11OF3-0011-R5a-SM-57WB4
GBM(T=153,N=1151)	Normal	2.5188	GTEX-Q2AG-0011-R7A-SM-2HMJP
GBM(T=153,N=1151)	Normal	4.079	GTEX-13X6K-2826-SM-5O9DS
GBM(T=153,N=1151)	Normal	1.5612	GTEX-1399T-0011-R1b-SM-5DUWN
GBM(T=153,N=1151)	Normal	4.1506	GTEX-XLM4-2926-SM-4AT59
GBM(T=153,N=1151)	Normal	2.7487	GTEX-131XH-0011-R3b-SM-5DUWM
GBM(T=153,N=1151)	Normal	4.1668	GTEX-1192X-3226-SM-5987D
GBM(T=153,N=1151)	Normal	1.7702	GTEX-ZVZQ-0011-R5b-SM-57WDC
GBM(T=153,N=1151)	Normal	3.8136	GTEX-13X6K-0011-R8b-SM-5PNZ4
GBM(T=153,N=1151)	Normal	1.8524	GTEX-12ZZZ-0011-R6b-SM-5EQ5B
GBM(T=153,N=1151)	Normal	2.1734	GTEX-13G51-0011-R6b-SM-5LZX4
GBM(T=153,N=1151)	Normal	3.2112	GTEX-YFC4-0011-R10a-SM-4SOK5
GBM(T=153,N=1151)	Normal	1.6327	GTEX-13112-0011-R4b-SM-5DUXL
GBM(T=153,N=1151)	Normal	1.9302	GTEX-1313W-0011-R1b-SM-5EQ4A
GBM(T=153,N=1151)	Normal	4.3841	GTEX-Q2AG-2826-SM-2HMJQ
GBMLGG(T=662,N=1151)	Tumor	4.3399	TCGA-19-1787-01
GBMLGG(T=662,N=1151)	Tumor	4.1449	TCGA-S9-A7J2-01
GBMLGG(T=662,N=1151)	Tumor	4.4536	TCGA-E1-A7YI-01
GBMLGG(T=662,N=1151)	Tumor	3.6714	TCGA-06-5412-01
GBMLGG(T=662,N=1151)	Tumor	4.284	TCGA-DU-7302-01
GBMLGG(T=662,N=1151)	Tumor	3.6714	TCGA-DU-A7TI-01
GBMLGG(T=662,N=1151)	Tumor	3.8218	TCGA-16-0846-01
GBMLGG(T=662,N=1151)	Tumor	4.5808	TCGA-12-5299-01
GBMLGG(T=662,N=1151)	Tumor	4.0269	TCGA-P5-A5EX-01
GBMLGG(T=662,N=1151)	Tumor	4.5299	TCGA-HT-8563-01
GBMLGG(T=662,N=1151)	Tumor	3.9506	TCGA-06-2561-01
GBMLGG(T=662,N=1151)	Tumor	4.284	TCGA-DU-7012-01
GBMLGG(T=662,N=1151)	Tumor	4.1994	TCGA-E1-5322-01
GBMLGG(T=662,N=1151)	Tumor	3.5875	TCGA-HT-8558-01
GBMLGG(T=662,N=1151)	Tumor	3.3492	TCGA-S9-A6U8-01
GBMLGG(T=662,N=1151)	Tumor	3.4622	TCGA-CS-5393-01
GBMLGG(T=662,N=1151)	Tumor	3.7709	TCGA-HT-7854-01
GBMLGG(T=662,N=1151)	Tumor	3.7345	TCGA-HT-7874-01
GBMLGG(T=662,N=1151)	Tumor	3.6928	TCGA-RY-A845-01
GBMLGG(T=662,N=1151)	Tumor	3.1717	TCGA-06-0132-01
GBMLGG(T=662,N=1151)	Tumor	3.869	TCGA-HT-7616-01
GBMLGG(T=662,N=1151)	Tumor	4.5916	TCGA-KT-A7W1-01
GBMLGG(T=662,N=1151)	Tumor	3.4504	TCGA-P5-A5F2-01
GBMLGG(T=662,N=1151)	Tumor	3.4971	TCGA-26-5136-01
GBMLGG(T=662,N=1151)	Tumor	3.2466	TCGA-27-2521-01
GBMLGG(T=662,N=1151)	Tumor	4.0816	TCGA-19-2629-01
GBMLGG(T=662,N=1151)	Tumor	3.6405	TCGA-06-0238-01
GBMLGG(T=662,N=1151)	Tumor	3.716	TCGA-06-0749-01
GBMLGG(T=662,N=1151)	Tumor	4.3413	TCGA-CS-5396-01
GBMLGG(T=662,N=1151)	Tumor	3.3787	TCGA-HT-7680-01
GBMLGG(T=662,N=1151)	Tumor	4.1875	TCGA-S9-A7IS-01
GBMLGG(T=662,N=1151)	Tumor	4.048	TCGA-06-0174-01
GBMLGG(T=662,N=1151)	Tumor	3.6994	TCGA-HW-7486-01
GBMLGG(T=662,N=1151)	Tumor	3.3364	TCGA-P5-A5F1-01
GBMLGG(T=662,N=1151)	Tumor	2.9205	TCGA-DU-7011-01
GBMLGG(T=662,N=1151)	Tumor	4.7804	TCGA-06-5414-01
GBMLGG(T=662,N=1151)	Tumor	3.309	TCGA-P5-A77X-01
GBMLGG(T=662,N=1151)	Tumor	4.2706	TCGA-28-5207-01
GBMLGG(T=662,N=1151)	Tumor	2.96	TCGA-VM-A8CA-01
GBMLGG(T=662,N=1151)	Tumor	3.4344	TCGA-DU-7015-01
GBMLGG(T=662,N=1151)	Tumor	3.3979	TCGA-TM-A7C5-01
GBMLGG(T=662,N=1151)	Tumor	3.5287	TCGA-DU-8162-01
GBMLGG(T=662,N=1151)	Tumor	3.4687	TCGA-TM-A84O-01
GBMLGG(T=662,N=1151)	Tumor	3.9156	TCGA-06-5410-01
GBMLGG(T=662,N=1151)	Tumor	4.4608	TCGA-06-0747-01
GBMLGG(T=662,N=1151)	Tumor	3.6961	TCGA-FG-A60K-01
GBMLGG(T=662,N=1151)	Tumor	3.5899	TCGA-S9-A7R3-01
GBMLGG(T=662,N=1151)	Tumor	3.8451	TCGA-TQ-A7RN-01
GBMLGG(T=662,N=1151)	Tumor	4.232	TCGA-28-2513-01
GBMLGG(T=662,N=1151)	Tumor	3.603	TCGA-DU-A6S6-01
GBMLGG(T=662,N=1151)	Tumor	3.3577	TCGA-S9-A7R2-01
GBMLGG(T=662,N=1151)	Tumor	3.2511	TCGA-P5-A735-01
GBMLGG(T=662,N=1151)	Tumor	4.7666	TCGA-76-4927-01
GBMLGG(T=662,N=1151)	Tumor	3.5424	TCGA-HT-7691-01
GBMLGG(T=662,N=1151)	Tumor	2.6783	TCGA-FG-A6J1-01
GBMLGG(T=662,N=1151)	Tumor	4.3814	TCGA-DU-6402-01
GBMLGG(T=662,N=1151)	Tumor	4.3765	TCGA-HT-8104-01
GBMLGG(T=662,N=1151)	Tumor	4.1555	TCGA-FN-7833-01
GBMLGG(T=662,N=1151)	Tumor	3.7783	TCGA-HT-7473-01
GBMLGG(T=662,N=1151)	Tumor	3.9608	TCGA-06-0645-01
GBMLGG(T=662,N=1151)	Tumor	4.3646	TCGA-06-2565-01
GBMLGG(T=662,N=1151)	Tumor	3.0961	TCGA-HT-8019-01
GBMLGG(T=662,N=1151)	Tumor	4.9294	TCGA-06-0130-01
GBMLGG(T=662,N=1151)	Tumor	3.74	TCGA-06-0750-01
GBMLGG(T=662,N=1151)	Tumor	3.4224	TCGA-DB-A4XF-01
GBMLGG(T=662,N=1151)	Tumor	4.8192	TCGA-HT-A5RA-01
GBMLGG(T=662,N=1151)	Tumor	3.7378	TCGA-E1-A7YL-01
GBMLGG(T=662,N=1151)	Tumor	3.29	TCGA-27-1831-01
GBMLGG(T=662,N=1151)	Tumor	4.2358	TCGA-HT-A61B-01
GBMLGG(T=662,N=1151)	Tumor	3.5669	TCGA-TM-A7CA-01
GBMLGG(T=662,N=1151)	Tumor	4.4081	TCGA-06-5416-01
GBMLGG(T=662,N=1151)	Tumor	2.3843	TCGA-HT-7684-01
GBMLGG(T=662,N=1151)	Tumor	4.2134	TCGA-HW-8322-01
GBMLGG(T=662,N=1151)	Tumor	3.0602	TCGA-S9-A6U9-01
GBMLGG(T=662,N=1151)	Tumor	3.2856	TCGA-HT-7676-01
GBMLGG(T=662,N=1151)	Tumor	4.774	TCGA-HT-7469-01
GBMLGG(T=662,N=1151)	Tumor	3.5584	TCGA-DH-A7UU-01
GBMLGG(T=662,N=1151)	Tumor	4.841	TCGA-HT-7873-01
GBMLGG(T=662,N=1151)	Tumor	3.3293	TCGA-HW-A5KK-01
GBMLGG(T=662,N=1151)	Tumor	3.5262	TCGA-DB-A64P-01
GBMLGG(T=662,N=1151)	Tumor	3.7237	TCGA-HT-7478-01
GBMLGG(T=662,N=1151)	Tumor	2.971	TCGA-S9-A6TX-01
GBMLGG(T=662,N=1151)	Tumor	2.9875	TCGA-RY-A83Z-01
GBMLGG(T=662,N=1151)	Tumor	3.5149	TCGA-FG-6688-01
GBMLGG(T=662,N=1151)	Tumor	3.2002	TCGA-06-0141-01
GBMLGG(T=662,N=1151)	Tumor	4.7426	TCGA-06-0125-01
GBMLGG(T=662,N=1151)	Tumor	3.5547	TCGA-FG-A4MT-01
GBMLGG(T=662,N=1151)	Tumor	4.2056	TCGA-76-4925-01
GBMLGG(T=662,N=1151)	Tumor	3.0446	TCGA-FG-A6IZ-01
GBMLGG(T=662,N=1151)	Tumor	3.4997	TCGA-HT-8113-01
GBMLGG(T=662,N=1151)	Tumor	3.3192	TCGA-DH-A7UT-01
GBMLGG(T=662,N=1151)	Tumor	3.9412	TCGA-76-4932-01
GBMLGG(T=662,N=1151)	Tumor	3.7971	TCGA-EZ-7264-01
GBMLGG(T=662,N=1151)	Tumor	4.0242	TCGA-TQ-A7RF-01
GBMLGG(T=662,N=1151)	Tumor	3.7773	TCGA-28-2510-01
GBMLGG(T=662,N=1151)	Tumor	1.8524	TCGA-DB-5274-01
GBMLGG(T=662,N=1151)	Tumor	3.5262	TCGA-S9-A7R8-01
GBMLGG(T=662,N=1151)	Tumor	3.9496	TCGA-FG-7641-01
GBMLGG(T=662,N=1151)	Tumor	3.7313	TCGA-HW-7495-01
GBMLGG(T=662,N=1151)	Tumor	3.0842	TCGA-CS-6669-01
GBMLGG(T=662,N=1151)	Tumor	3.5111	TCGA-HT-7481-01
GBMLGG(T=662,N=1151)	Tumor	3.6703	TCGA-DU-8163-01
GBMLGG(T=662,N=1151)	Tumor	3.7061	TCGA-S9-A6WD-01
GBMLGG(T=662,N=1151)	Tumor	3.9261	TCGA-CS-4942-01
GBMLGG(T=662,N=1151)	Tumor	4.1111	TCGA-HT-8110-01
GBMLGG(T=662,N=1151)	Tumor	3.9874	TCGA-HT-8106-01
GBMLGG(T=662,N=1151)	Tumor	3.2251	TCGA-QH-A6CW-01
GBMLGG(T=662,N=1151)	Tumor	3.4945	TCGA-RY-A840-01
GBMLGG(T=662,N=1151)	Tumor	3.8085	TCGA-06-0743-01
GBMLGG(T=662,N=1151)	Tumor	4.2862	TCGA-HW-8319-01
GBMLGG(T=662,N=1151)	Tumor	3.3731	TCGA-HT-7482-01
GBMLGG(T=662,N=1151)	Tumor	3.9166	TCGA-DU-5870-01
GBMLGG(T=662,N=1151)	Tumor	4.1036	TCGA-E1-5304-01
GBMLGG(T=662,N=1151)	Tumor	3.5362	TCGA-TM-A84S-01
GBMLGG(T=662,N=1151)	Tumor	3.9041	TCGA-CS-4943-01
GBMLGG(T=662,N=1151)	Tumor	3.4933	TCGA-E1-A7Z3-01
GBMLGG(T=662,N=1151)	Tumor	4.4634	TCGA-14-1034-01
GBMLGG(T=662,N=1151)	Tumor	4.1708	TCGA-06-0184-01
GBMLGG(T=662,N=1151)	Tumor	2.7007	TCGA-12-3652-01
GBMLGG(T=662,N=1151)	Tumor	3.7635	TCGA-FG-8182-01
GBMLGG(T=662,N=1151)	Tumor	4.0144	TCGA-26-5132-01
GBMLGG(T=662,N=1151)	Tumor	4.1186	TCGA-DU-A5TW-01
GBMLGG(T=662,N=1151)	Tumor	2.9262	TCGA-TQ-A7RP-01
GBMLGG(T=662,N=1151)	Tumor	3.5312	TCGA-HT-7689-01
GBMLGG(T=662,N=1151)	Tumor	3.2002	TCGA-FG-7638-01
GBMLGG(T=662,N=1151)	Tumor	4.2465	TCGA-32-1970-01
GBMLGG(T=662,N=1151)	Tumor	3.4894	TCGA-P5-A5EV-01
GBMLGG(T=662,N=1151)	Tumor	2.8681	TCGA-HT-7476-01
GBMLGG(T=662,N=1151)	Tumor	3.7204	TCGA-TQ-A7RG-01
GBMLGG(T=662,N=1151)	Tumor	3.6463	TCGA-TM-A84F-01
GBMLGG(T=662,N=1151)	Tumor	3.4648	TCGA-FG-8181-01
GBMLGG(T=662,N=1151)	Tumor	2.8117	TCGA-DU-A7T6-01
GBMLGG(T=662,N=1151)	Tumor	3.6748	TCGA-DB-A4XC-01
GBMLGG(T=662,N=1151)	Tumor	3.6335	TCGA-06-0219-01
GBMLGG(T=662,N=1151)	Tumor	4.8156	TCGA-14-0787-01
GBMLGG(T=662,N=1151)	Tumor	4.1515	TCGA-S9-A6U2-01
GBMLGG(T=662,N=1151)	Tumor	3.1393	TCGA-DB-A75M-01
GBMLGG(T=662,N=1151)	Tumor	4.2766	TCGA-HT-8012-01
GBMLGG(T=662,N=1151)	Tumor	3.7367	TCGA-S9-A7QW-01
GBMLGG(T=662,N=1151)	Tumor	2.1925	TCGA-P5-A733-01
GBMLGG(T=662,N=1151)	Tumor	3.1829	TCGA-E1-A7Z4-01
GBMLGG(T=662,N=1151)	Tumor	3.4088	TCGA-FG-8185-01
GBMLGG(T=662,N=1151)	Tumor	3.6042	TCGA-FG-A4MW-01
GBMLGG(T=662,N=1151)	Tumor	3.6136	TCGA-HW-8320-01
GBMLGG(T=662,N=1151)	Tumor	3.6277	TCGA-DU-5849-01
GBMLGG(T=662,N=1151)	Tumor	4.306	TCGA-06-0190-01
GBMLGG(T=662,N=1151)	Tumor	3.2496	TCGA-DB-5273-01
GBMLGG(T=662,N=1151)	Tumor	3.6148	TCGA-R8-A6MO-01
GBMLGG(T=662,N=1151)	Tumor	3.3883	TCGA-CS-6670-01
GBMLGG(T=662,N=1151)	Tumor	3.9608	TCGA-DU-5854-01
GBMLGG(T=662,N=1151)	Tumor	3.8591	TCGA-S9-A6WL-01
GBMLGG(T=662,N=1151)	Tumor	4.3876	TCGA-S9-A6TV-01
GBMLGG(T=662,N=1151)	Tumor	4.0109	TCGA-26-5135-01
GBMLGG(T=662,N=1151)	Tumor	3.8136	TCGA-S9-A6WE-01
GBMLGG(T=662,N=1151)	Tumor	4.4054	TCGA-76-4931-01
GBMLGG(T=662,N=1151)	Tumor	3.3883	TCGA-QH-A6XA-01
GBMLGG(T=662,N=1151)	Tumor	4.3492	TCGA-DU-6393-01
GBMLGG(T=662,N=1151)	Tumor	3.9838	TCGA-41-3915-01
GBMLGG(T=662,N=1151)	Tumor	2.5996	TCGA-VM-A8C9-01
GBMLGG(T=662,N=1151)	Tumor	3.8249	TCGA-06-0649-01
GBMLGG(T=662,N=1151)	Tumor	3.5486	TCGA-DU-5853-01
GBMLGG(T=662,N=1151)	Tumor	4.5982	TCGA-12-0618-01
GBMLGG(T=662,N=1151)	Tumor	3.8886	TCGA-FG-5962-01
GBMLGG(T=662,N=1151)	Tumor	3.8847	TCGA-27-2524-01
GBMLGG(T=662,N=1151)	Tumor	2.9394	TCGA-QH-A65S-01
GBMLGG(T=662,N=1151)	Tumor	3.162	TCGA-F6-A8O4-01
GBMLGG(T=662,N=1151)	Tumor	3.8551	TCGA-28-1753-01
GBMLGG(T=662,N=1151)	Tumor	3.9079	TCGA-QH-A870-01
GBMLGG(T=662,N=1151)	Tumor	2.971	TCGA-S9-A7R1-01
GBMLGG(T=662,N=1151)	Tumor	3.2752	TCGA-TQ-A7RH-01
GBMLGG(T=662,N=1151)	Tumor	4.2847	TCGA-12-5295-01
GBMLGG(T=662,N=1151)	Tumor	3.927	TCGA-E1-A7YQ-01
GBMLGG(T=662,N=1151)	Tumor	4.3039	TCGA-27-2523-01
GBMLGG(T=662,N=1151)	Tumor	3.5863	TCGA-HT-8107-01
GBMLGG(T=662,N=1151)	Tumor	3.5424	TCGA-P5-A5ET-01
GBMLGG(T=662,N=1151)	Tumor	3.0825	TCGA-P5-A72W-01
GBMLGG(T=662,N=1151)	Tumor	3.6089	TCGA-DB-A64L-01
GBMLGG(T=662,N=1151)	Tumor	3.2781	TCGA-HW-7493-01
GBMLGG(T=662,N=1151)	Tumor	3.5424	TCGA-TM-A84R-01
GBMLGG(T=662,N=1151)	Tumor	3.868	TCGA-HT-A74L-01
GBMLGG(T=662,N=1151)	Tumor	4.7971	TCGA-HT-7477-01
GBMLGG(T=662,N=1151)	Tumor	3.5887	TCGA-FG-A87Q-01
GBMLGG(T=662,N=1151)	Tumor	4.0287	TCGA-FG-A70Z-01
GBMLGG(T=662,N=1151)	Tumor	4.3688	TCGA-FG-A4MU-01
GBMLGG(T=662,N=1151)	Tumor	4.1748	TCGA-DB-A4XB-01
GBMLGG(T=662,N=1151)	Tumor	3.3717	TCGA-WY-A85D-01
GBMLGG(T=662,N=1151)	Tumor	2.7444	TCGA-DU-A5TR-01
GBMLGG(T=662,N=1151)	Tumor	4.4797	TCGA-CS-4941-01
GBMLGG(T=662,N=1151)	Tumor	3.8218	TCGA-HT-A615-01
GBMLGG(T=662,N=1151)	Tumor	4.6	TCGA-06-2569-01
GBMLGG(T=662,N=1151)	Tumor	3.3032	TCGA-HT-A5RB-01
GBMLGG(T=662,N=1151)	Tumor	4.7302	TCGA-E1-A7YN-01
GBMLGG(T=662,N=1151)	Tumor	4.2103	TCGA-27-1830-01
GBMLGG(T=662,N=1151)	Tumor	3.7678	TCGA-QH-A6XC-01
GBMLGG(T=662,N=1151)	Tumor	4.3449	TCGA-06-2559-01
GBMLGG(T=662,N=1151)	Tumor	4.3392	TCGA-S9-A6WN-01
GBMLGG(T=662,N=1151)	Tumor	3.2692	TCGA-P5-A72X-01
GBMLGG(T=662,N=1151)	Tumor	2.4934	TCGA-WY-A858-01
GBMLGG(T=662,N=1151)	Tumor	3.0092	TCGA-DU-7014-01
GBMLGG(T=662,N=1151)	Tumor	3.3745	TCGA-27-2526-01
GBMLGG(T=662,N=1151)	Tumor	2.5163	TCGA-VM-A8CF-01
GBMLGG(T=662,N=1151)	Tumor	4.748	TCGA-06-5856-01
GBMLGG(T=662,N=1151)	Tumor	3.4894	TCGA-26-1442-01
GBMLGG(T=662,N=1151)	Tumor	3.3336	TCGA-CS-4938-01
GBMLGG(T=662,N=1151)	Tumor	3.9242	TCGA-DU-8166-01
GBMLGG(T=662,N=1151)	Tumor	3.6089	TCGA-DU-7300-01
GBMLGG(T=662,N=1151)	Tumor	3.8441	TCGA-DU-7292-01
GBMLGG(T=662,N=1151)	Tumor	2.4831	TCGA-DB-A75P-01
GBMLGG(T=662,N=1151)	Tumor	4.1335	TCGA-06-5418-01
GBMLGG(T=662,N=1151)	Tumor	3.5098	TCGA-FG-6691-01
GBMLGG(T=662,N=1151)	Tumor	4.3548	TCGA-26-5139-01
GBMLGG(T=662,N=1151)	Tumor	3.1377	TCGA-06-5417-01
GBMLGG(T=662,N=1151)	Tumor	3.2267	TCGA-DB-5279-01
GBMLGG(T=662,N=1151)	Tumor	3.2944	TCGA-S9-A6WI-01
GBMLGG(T=662,N=1151)	Tumor	3.4075	TCGA-DB-A64S-01
GBMLGG(T=662,N=1151)	Tumor	3.7453	TCGA-FG-6692-01
GBMLGG(T=662,N=1151)	Tumor	3.5436	TCGA-HW-7489-01
GBMLGG(T=662,N=1151)	Tumor	3.551	TCGA-R8-A6YH-01
GBMLGG(T=662,N=1151)	Tumor	1.674	TCGA-26-5134-01
GBMLGG(T=662,N=1151)	Tumor	3.728	TCGA-HT-8114-01
GBMLGG(T=662,N=1151)	Tumor	4.6323	TCGA-TM-A84H-01
GBMLGG(T=662,N=1151)	Tumor	3.091	TCGA-DB-A64V-01
GBMLGG(T=662,N=1151)	Tumor	3.6849	TCGA-DU-7019-01
GBMLGG(T=662,N=1151)	Tumor	3.4331	TCGA-S9-A7R4-01
GBMLGG(T=662,N=1151)	Tumor	4.1186	TCGA-S9-A7J3-01
GBMLGG(T=662,N=1151)	Tumor	3.1028	TCGA-TM-A84L-01
GBMLGG(T=662,N=1151)	Tumor	3.6289	TCGA-E1-A7YH-01
GBMLGG(T=662,N=1151)	Tumor	4.2855	TCGA-06-5413-01
GBMLGG(T=662,N=1151)	Tumor	4.504	TCGA-76-4929-01
GBMLGG(T=662,N=1151)	Tumor	4.322	TCGA-06-0646-01
GBMLGG(T=662,N=1151)	Tumor	3.7678	TCGA-QH-A65Z-01
GBMLGG(T=662,N=1151)	Tumor	3.9194	TCGA-DU-A7TD-01
GBMLGG(T=662,N=1151)	Tumor	3.7496	TCGA-DU-5871-01
GBMLGG(T=662,N=1151)	Tumor	2.7951	TCGA-HW-A5KL-01
GBMLGG(T=662,N=1151)	Tumor	3.7127	TCGA-RY-A83X-01
GBMLGG(T=662,N=1151)	Tumor	4.0348	TCGA-HT-7687-01
GBMLGG(T=662,N=1151)	Tumor	3.0995	TCGA-HT-A4DV-01
GBMLGG(T=662,N=1151)	Tumor	3.2236	TCGA-WY-A85A-01
GBMLGG(T=662,N=1151)	Tumor	3.7215	TCGA-12-3650-01
GBMLGG(T=662,N=1151)	Tumor	3.7857	TCGA-19-2620-01
GBMLGG(T=662,N=1151)	Tumor	3.8249	TCGA-DB-5281-01
GBMLGG(T=662,N=1151)	Tumor	3.3563	TCGA-E1-A7YK-01
GBMLGG(T=662,N=1151)	Tumor	3.9496	TCGA-28-5213-01
GBMLGG(T=662,N=1151)	Tumor	3.2811	TCGA-DU-A7TA-01
GBMLGG(T=662,N=1151)	Tumor	4.1612	TCGA-CS-5395-01
GBMLGG(T=662,N=1151)	Tumor	3.9496	TCGA-DH-A7UR-01
GBMLGG(T=662,N=1151)	Tumor	4.1119	TCGA-DU-6400-01
GBMLGG(T=662,N=1151)	Tumor	3.8581	TCGA-06-0138-01
GBMLGG(T=662,N=1151)	Tumor	3.705	TCGA-HT-A5R5-01
GBMLGG(T=662,N=1151)	Tumor	3.9892	TCGA-HT-8018-01
GBMLGG(T=662,N=1151)	Tumor	3.0978	TCGA-FG-A713-01
GBMLGG(T=662,N=1151)	Tumor	3.8461	TCGA-S9-A6WP-01
GBMLGG(T=662,N=1151)	Tumor	3.4971	TCGA-S9-A6U5-01
GBMLGG(T=662,N=1151)	Tumor	4.2541	TCGA-E1-A7YO-01
GBMLGG(T=662,N=1151)	Tumor	3.7496	TCGA-FG-A710-01
GBMLGG(T=662,N=1151)	Tumor	3.7529	TCGA-QH-A6X8-01
GBMLGG(T=662,N=1151)	Tumor	4.0064	TCGA-06-5415-01
GBMLGG(T=662,N=1151)	Tumor	3.4765	TCGA-HT-7610-01
GBMLGG(T=662,N=1151)	Tumor	3.9673	TCGA-HT-7875-01
GBMLGG(T=662,N=1151)	Tumor	2.872	TCGA-DU-A6S3-01
GBMLGG(T=662,N=1151)	Tumor	3.2929	TCGA-R8-A6MK-01
GBMLGG(T=662,N=1151)	Tumor	3.8857	TCGA-P5-A5F0-01
GBMLGG(T=662,N=1151)	Tumor	3.9127	TCGA-06-0139-01
GBMLGG(T=662,N=1151)	Tumor	3.9552	TCGA-02-0047-01
GBMLGG(T=662,N=1151)	Tumor	3.4318	TCGA-S9-A6TS-01
GBMLGG(T=662,N=1151)	Tumor	3.4156	TCGA-S9-A6TW-01
GBMLGG(T=662,N=1151)	Tumor	3.2915	TCGA-E1-5303-01
GBMLGG(T=662,N=1151)	Tumor	4.2343	TCGA-DU-7299-01
GBMLGG(T=662,N=1151)	Tumor	4.4823	TCGA-DH-5140-01
GBMLGG(T=662,N=1151)	Tumor	3.2174	TCGA-S9-A7QX-01
GBMLGG(T=662,N=1151)	Tumor	3.5899	TCGA-DU-6408-01
GBMLGG(T=662,N=1151)	Tumor	4.3986	TCGA-14-0789-01
GBMLGG(T=662,N=1151)	Tumor	3.3689	TCGA-FG-5964-01
GBMLGG(T=662,N=1151)	Tumor	3.867	TCGA-DB-A64Q-01
GBMLGG(T=662,N=1151)	Tumor	4.3364	TCGA-S9-A6WH-01
GBMLGG(T=662,N=1151)	Tumor	3.7752	TCGA-12-0616-01
GBMLGG(T=662,N=1151)	Tumor	3.1294	TCGA-DU-A6S8-01
GBMLGG(T=662,N=1151)	Tumor	3.4894	TCGA-HT-7858-01
GBMLGG(T=662,N=1151)	Tumor	4.079	TCGA-32-1982-01
GBMLGG(T=662,N=1151)	Tumor	4.3313	TCGA-HT-7860-01
GBMLGG(T=662,N=1151)	Tumor	3.8541	TCGA-DU-7006-01
GBMLGG(T=662,N=1151)	Tumor	3.8095	TCGA-TQ-A7RS-01
GBMLGG(T=662,N=1151)	Tumor	3.5947	TCGA-DU-7009-01
GBMLGG(T=662,N=1151)	Tumor	4.8192	TCGA-DU-7010-01
GBMLGG(T=662,N=1151)	Tumor	3.2722	TCGA-QH-A6X3-01
GBMLGG(T=662,N=1151)	Tumor	4.1441	TCGA-DU-8164-01
GBMLGG(T=662,N=1151)	Tumor	4.1153	TCGA-DU-7018-01
GBMLGG(T=662,N=1151)	Tumor	3.3478	TCGA-R8-A73M-01
GBMLGG(T=662,N=1151)	Tumor	3.0723	TCGA-DB-A75L-01
GBMLGG(T=662,N=1151)	Tumor	3.1669	TCGA-RY-A843-01
GBMLGG(T=662,N=1151)	Tumor	3.8964	TCGA-HT-7693-01
GBMLGG(T=662,N=1151)	Tumor	4.4739	TCGA-DU-A76L-01
GBMLGG(T=662,N=1151)	Tumor	3.3134	TCGA-28-5220-01
GBMLGG(T=662,N=1151)	Tumor	3.8441	TCGA-HT-7472-01
GBMLGG(T=662,N=1151)	Tumor	3.8126	TCGA-14-0817-01
GBMLGG(T=662,N=1151)	Tumor	3.4116	TCGA-12-1597-01
GBMLGG(T=662,N=1151)	Tumor	3.9746	TCGA-06-2570-01
GBMLGG(T=662,N=1151)	Tumor	3.6054	TCGA-TQ-A8XE-01
GBMLGG(T=662,N=1151)	Tumor	3.2511	TCGA-HT-A616-01
GBMLGG(T=662,N=1151)	Tumor	3.6532	TCGA-FG-A4MY-01
GBMLGG(T=662,N=1151)	Tumor	3.5959	TCGA-HT-7681-01
GBMLGG(T=662,N=1151)	Tumor	3.8769	TCGA-CS-5390-01
GBMLGG(T=662,N=1151)	Tumor	3.4371	TCGA-DU-A6S2-01
GBMLGG(T=662,N=1151)	Tumor	3.5199	TCGA-P5-A5EW-01
GBMLGG(T=662,N=1151)	Tumor	3.0842	TCGA-DU-7309-01
GBMLGG(T=662,N=1151)	Tumor	4.7804	TCGA-FG-A87N-01
GBMLGG(T=662,N=1151)	Tumor	2.945	TCGA-DB-A4XH-01
GBMLGG(T=662,N=1151)	Tumor	3.7226	TCGA-HT-7485-01
GBMLGG(T=662,N=1151)	Tumor	4.62124	TCGA-06-0211-01
GBMLGG(T=662,N=1151)	Tumor	3.4817	TCGA-VV-A86M-01
GBMLGG(T=662,N=1151)	Tumor	4.166	TCGA-HT-7468-01
GBMLGG(T=662,N=1151)	Tumor	4.7619	TCGA-02-2483-01
GBMLGG(T=662,N=1151)	Tumor	4.3399	TCGA-HT-7677-01
GBMLGG(T=662,N=1151)	Tumor	3.7877	TCGA-VW-A7QS-01
GBMLGG(T=662,N=1151)	Tumor	4.2304	TCGA-DU-A5TY-01
GBMLGG(T=662,N=1151)	Tumor	3.7846	TCGA-HT-8109-01
GBMLGG(T=662,N=1151)	Tumor	4.46801	TCGA-06-0156-01
GBMLGG(T=662,N=1151)	Tumor	4.026	TCGA-S9-A6TZ-01
GBMLGG(T=662,N=1151)	Tumor	4.3249	TCGA-HT-7606-01
GBMLGG(T=662,N=1151)	Tumor	4.2281	TCGA-DH-5142-01
GBMLGG(T=662,N=1151)	Tumor	3.8095	TCGA-DU-7294-01
GBMLGG(T=662,N=1151)	Tumor	3.1393	TCGA-HT-7479-01
GBMLGG(T=662,N=1151)	Tumor	4.0935	TCGA-DB-5275-01
GBMLGG(T=662,N=1151)	Tumor	3.2435	TCGA-TM-A7C4-01
GBMLGG(T=662,N=1151)	Tumor	4.1228	TCGA-27-1837-01
GBMLGG(T=662,N=1151)	Tumor	3.2915	TCGA-DU-5872-01
GBMLGG(T=662,N=1151)	Tumor	4.096	TCGA-FG-8186-01
GBMLGG(T=662,N=1151)	Tumor	3.9543	TCGA-TM-A84I-01
GBMLGG(T=662,N=1151)	Tumor	3.5947	TCGA-S9-A6U6-01
GBMLGG(T=662,N=1151)	Tumor	3.5839	TCGA-E1-5305-01
GBMLGG(T=662,N=1151)	Tumor	3.0002	TCGA-DU-6395-01
GBMLGG(T=662,N=1151)	Tumor	4.5669	TCGA-28-5204-01
GBMLGG(T=662,N=1151)	Tumor	3.728	TCGA-TM-A84T-01
GBMLGG(T=662,N=1151)	Tumor	3.7367	TCGA-HT-7879-01
GBMLGG(T=662,N=1151)	Tumor	3.5523	TCGA-S9-A7IZ-01
GBMLGG(T=662,N=1151)	Tumor	3.027	TCGA-HT-7602-01
GBMLGG(T=662,N=1151)	Tumor	3.9755	TCGA-32-5222-01
GBMLGG(T=662,N=1151)	Tumor	4.5922	TCGA-DU-A7TJ-01
GBMLGG(T=662,N=1151)	Tumor	4.5638	TCGA-28-5209-01
GBMLGG(T=662,N=1151)	Tumor	3.3842	TCGA-P5-A77W-01
GBMLGG(T=662,N=1151)	Tumor	4.2227	TCGA-27-2519-01
GBMLGG(T=662,N=1151)	Tumor	4.373	TCGA-CS-6186-01
GBMLGG(T=662,N=1151)	Tumor	3.9232	TCGA-DU-7008-01
GBMLGG(T=662,N=1151)	Tumor	4.3191	TCGA-14-0790-01
GBMLGG(T=662,N=1151)	Tumor	4.3569	TCGA-P5-A5EU-01
GBMLGG(T=662,N=1151)	Tumor	3.8591	TCGA-HT-7688-01
GBMLGG(T=662,N=1151)	Tumor	3.3506	TCGA-DU-A7T8-01
GBMLGG(T=662,N=1151)	Tumor	3.6827	TCGA-DB-A64U-01
GBMLGG(T=662,N=1151)	Tumor	4.2654	TCGA-HT-A61C-01
GBMLGG(T=662,N=1151)	Tumor	3.6405	TCGA-12-0821-01
GBMLGG(T=662,N=1151)	Tumor	4.2304	TCGA-19-2619-01
GBMLGG(T=662,N=1151)	Tumor	4.149	TCGA-F6-A8O3-01
GBMLGG(T=662,N=1151)	Tumor	3.7888	TCGA-DB-A64O-01
GBMLGG(T=662,N=1151)	Tumor	3.6916	TCGA-R8-A6ML-01
GBMLGG(T=662,N=1151)	Tumor	3.7857	TCGA-DU-A5TT-01
GBMLGG(T=662,N=1151)	Tumor	4.0969	TCGA-27-1835-01
GBMLGG(T=662,N=1151)	Tumor	3.5706	TCGA-HT-8111-01
GBMLGG(T=662,N=1151)	Tumor	3.87	TCGA-S9-A7QZ-01
GBMLGG(T=662,N=1151)	Tumor	4.3876	TCGA-12-0619-01
GBMLGG(T=662,N=1151)	Tumor	4.0019	TCGA-06-0168-01
GBMLGG(T=662,N=1151)	Tumor	3.6714	TCGA-IK-7675-01
GBMLGG(T=662,N=1151)	Tumor	3.8857	TCGA-TQ-A7RW-01
GBMLGG(T=662,N=1151)	Tumor	4.2235	TCGA-TQ-A7RU-01
GBMLGG(T=662,N=1151)	Tumor	3.2096	TCGA-27-2528-01
GBMLGG(T=662,N=1151)	Tumor	3.5224	TCGA-HT-7470-01
GBMLGG(T=662,N=1151)	Tumor	3.5237	TCGA-HT-8108-01
GBMLGG(T=662,N=1151)	Tumor	4.3555	TCGA-DB-A4XE-01
GBMLGG(T=662,N=1151)	Tumor	2.667	TCGA-HT-A4DS-01
GBMLGG(T=662,N=1151)	Tumor	3.1876	TCGA-E1-A7YU-01
GBMLGG(T=662,N=1151)	Tumor	4.3148	TCGA-DU-8158-01
GBMLGG(T=662,N=1151)	Tumor	3.2112	TCGA-HT-7474-01
GBMLGG(T=662,N=1151)	Tumor	3.4034	TCGA-DH-5143-01
GBMLGG(T=662,N=1151)	Tumor	3.4129	TCGA-TQ-A7RJ-01
GBMLGG(T=662,N=1151)	Tumor	4.0824	TCGA-TM-A84J-01
GBMLGG(T=662,N=1151)	Tumor	3.3979	TCGA-E1-A7YD-01
GBMLGG(T=662,N=1151)	Tumor	3.2112	TCGA-S9-A7QY-01
GBMLGG(T=662,N=1151)	Tumor	3.5174	TCGA-P5-A731-01
GBMLGG(T=662,N=1151)	Tumor	3.4609	TCGA-E1-A7YE-01
GBMLGG(T=662,N=1151)	Tumor	3.7432	TCGA-HW-8321-01
GBMLGG(T=662,N=1151)	Tumor	3.2112	TCGA-HT-8010-01
GBMLGG(T=662,N=1151)	Tumor	3.4034	TCGA-DB-5270-01
GBMLGG(T=662,N=1151)	Tumor	3.9403	TCGA-HT-A5R9-01
GBMLGG(T=662,N=1151)	Tumor	3.6089	TCGA-KT-A74X-01
GBMLGG(T=662,N=1151)	Tumor	2.6325	TCGA-HT-A74K-01
GBMLGG(T=662,N=1151)	Tumor	3.186	TCGA-WY-A85C-01
GBMLGG(T=662,N=1151)	Tumor	3.5803	TCGA-FG-8188-01
GBMLGG(T=662,N=1151)	Tumor	3.1311	TCGA-DU-A6S7-01
GBMLGG(T=662,N=1151)	Tumor	3.5098	TCGA-HT-7855-01
GBMLGG(T=662,N=1151)	Tumor	3.668	TCGA-HT-8015-01
GBMLGG(T=662,N=1151)	Tumor	3.2065	TCGA-DB-A75O-01
GBMLGG(T=662,N=1151)	Tumor	3.3577	TCGA-S9-A6TY-01
GBMLGG(T=662,N=1151)	Tumor	3.5022	TCGA-DU-A7TB-01
GBMLGG(T=662,N=1151)	Tumor	3.7794	TCGA-HT-7604-01
GBMLGG(T=662,N=1151)	Tumor	3.5923	TCGA-HT-7884-01
GBMLGG(T=662,N=1151)	Tumor	4.6462	TCGA-28-5215-01
GBMLGG(T=662,N=1151)	Tumor	3.3492	TCGA-QH-A6CY-01
GBMLGG(T=662,N=1151)	Tumor	4.3688	TCGA-S9-A6WM-01
GBMLGG(T=662,N=1151)	Tumor	3.4583	TCGA-CS-6667-01
GBMLGG(T=662,N=1151)	Tumor	4.3133	TCGA-28-5218-01
GBMLGG(T=662,N=1151)	Tumor	3.8259	TCGA-QH-A6CV-01
GBMLGG(T=662,N=1151)	Tumor	3.6782	TCGA-VM-A8CE-01
GBMLGG(T=662,N=1151)	Tumor	2.7679	TCGA-DB-A64X-01
GBMLGG(T=662,N=1151)	Tumor	3.3675	TCGA-P5-A72U-01
GBMLGG(T=662,N=1151)	Tumor	3.8481	TCGA-DB-A75K-01
GBMLGG(T=662,N=1151)	Tumor	4.1203	TCGA-DU-6410-01
GBMLGG(T=662,N=1151)	Tumor	3.7888	TCGA-14-1825-01
GBMLGG(T=662,N=1151)	Tumor	3.6928	TCGA-E1-5307-01
GBMLGG(T=662,N=1151)	Tumor	3.3605	TCGA-S9-A7IY-01
GBMLGG(T=662,N=1151)	Tumor	3.1892	TCGA-P5-A781-01
GBMLGG(T=662,N=1151)	Tumor	4.2586	TCGA-DU-6405-01
GBMLGG(T=662,N=1151)	Tumor	4.9887	TCGA-06-0129-01
GBMLGG(T=662,N=1151)	Tumor	4.3082	TCGA-DU-5852-01
GBMLGG(T=662,N=1151)	Tumor	3.055	TCGA-FG-A6J3-01
GBMLGG(T=662,N=1151)	Tumor	4.7209	TCGA-CS-5397-01
GBMLGG(T=662,N=1151)	Tumor	3.1749	TCGA-FG-A70Y-01
GBMLGG(T=662,N=1151)	Tumor	3.506	TCGA-FG-7643-01
GBMLGG(T=662,N=1151)	Tumor	4.5516	TCGA-06-5859-01
GBMLGG(T=662,N=1151)	Tumor	3.8481	TCGA-TM-A84C-01
GBMLGG(T=662,N=1151)	Tumor	4.1628	TCGA-WY-A85E-01
GBMLGG(T=662,N=1151)	Tumor	4.366	TCGA-28-1747-01
GBMLGG(T=662,N=1151)	Tumor	3.1228	TCGA-28-2499-01
GBMLGG(T=662,N=1151)	Tumor	4.3931	TCGA-HW-A5KM-01
GBMLGG(T=662,N=1151)	Tumor	4.0445	TCGA-32-1980-01
GBMLGG(T=662,N=1151)	Tumor	4.4128	TCGA-DU-7298-01
GBMLGG(T=662,N=1151)	Tumor	3.958	TCGA-FG-7637-01
GBMLGG(T=662,N=1151)	Tumor	3.3148	TCGA-QH-A65R-01
GBMLGG(T=662,N=1151)	Tumor	3.6566	TCGA-FG-A60J-01
GBMLGG(T=662,N=1151)	Tumor	3.9765	TCGA-FG-8189-01
GBMLGG(T=662,N=1151)	Tumor	3.0358	TCGA-P5-A5EY-01
GBMLGG(T=662,N=1151)	Tumor	4.4243	TCGA-06-2564-01
GBMLGG(T=662,N=1151)	Tumor	4.6035	TCGA-06-5408-01
GBMLGG(T=662,N=1151)	Tumor	3.9346	TCGA-27-1832-01
GBMLGG(T=662,N=1151)	Tumor	4.0653	TCGA-14-1829-01
GBMLGG(T=662,N=1151)	Tumor	3.4088	TCGA-QH-A6X5-01
GBMLGG(T=662,N=1151)	Tumor	4.4183	TCGA-32-2615-01
GBMLGG(T=662,N=1151)	Tumor	4.6485	TCGA-06-0158-01
GBMLGG(T=662,N=1151)	Tumor	3.6382	TCGA-HT-7605-01
GBMLGG(T=662,N=1151)	Tumor	4.3039	TCGA-DU-6394-01
GBMLGG(T=662,N=1151)	Tumor	3.6417	TCGA-S9-A6WO-01
GBMLGG(T=662,N=1151)	Tumor	4.0705	TCGA-28-5216-01
GBMLGG(T=662,N=1151)	Tumor	3.5312	TCGA-WY-A859-01
GBMLGG(T=662,N=1151)	Tumor	3.5374	TCGA-WY-A85B-01
GBMLGG(T=662,N=1151)	Tumor	4.131	TCGA-S9-A6UB-01
GBMLGG(T=662,N=1151)	Tumor	3.4075	TCGA-41-2572-01
GBMLGG(T=662,N=1151)	Tumor	4.2404	TCGA-DU-7290-01
GBMLGG(T=662,N=1151)	Tumor	2.2113	TCGA-P5-A5F6-01
GBMLGG(T=662,N=1151)	Tumor	3.4687	TCGA-DU-6407-01
GBMLGG(T=662,N=1151)	Tumor	4.3737	TCGA-02-0055-01
GBMLGG(T=662,N=1151)	Tumor	3.8401	TCGA-HT-7601-01
GBMLGG(T=662,N=1151)	Tumor	4.4283	TCGA-32-2634-01
GBMLGG(T=662,N=1151)	Tumor	4.1883	TCGA-DU-6403-01
GBMLGG(T=662,N=1151)	Tumor	3.8769	TCGA-DB-A4XG-01
GBMLGG(T=662,N=1151)	Tumor	3.9654	TCGA-DB-A64R-01
GBMLGG(T=662,N=1151)	Tumor	3.8611	TCGA-HW-7487-01
GBMLGG(T=662,N=1151)	Tumor	3.944	TCGA-S9-A7J1-01
GBMLGG(T=662,N=1151)	Tumor	3.3842	TCGA-FG-6689-01
GBMLGG(T=662,N=1151)	Tumor	4.2358	TCGA-HT-8011-01
GBMLGG(T=662,N=1151)	Tumor	4.4667	TCGA-E1-A7YJ-01
GBMLGG(T=662,N=1151)	Tumor	3.9838	TCGA-06-5411-01
GBMLGG(T=662,N=1151)	Tumor	4.2001	TCGA-DB-5277-01
GBMLGG(T=662,N=1151)	Tumor	3.9983	TCGA-HT-7690-01
GBMLGG(T=662,N=1151)	Tumor	4.2389	TCGA-TM-A84M-01
GBMLGG(T=662,N=1151)	Tumor	4.2721	TCGA-HT-8105-01
GBMLGG(T=662,N=1151)	Tumor	3.9956	TCGA-06-0744-01
GBMLGG(T=662,N=1151)	Tumor	4.5117	TCGA-76-4928-01
GBMLGG(T=662,N=1151)	Tumor	4.7924	TCGA-06-0644-01
GBMLGG(T=662,N=1151)	Tumor	3.6748	TCGA-E1-A7YY-01
GBMLGG(T=662,N=1151)	Tumor	4.2204	TCGA-HT-A619-01
GBMLGG(T=662,N=1151)	Tumor	3.772	TCGA-E1-5318-01
GBMLGG(T=662,N=1151)	Tumor	3.1458	TCGA-P5-A737-01
GBMLGG(T=662,N=1151)	Tumor	3.0619	TCGA-14-0871-01
GBMLGG(T=662,N=1151)	Tumor	3.2944	TCGA-RY-A83Y-01
GBMLGG(T=662,N=1151)	Tumor	4.6849	TCGA-08-0386-01
GBMLGG(T=662,N=1151)	Tumor	3.9673	TCGA-HT-8564-01
GBMLGG(T=662,N=1151)	Tumor	3.6486	TCGA-HT-7686-01
GBMLGG(T=662,N=1151)	Tumor	3.4371	TCGA-E1-A7YM-01
GBMLGG(T=662,N=1151)	Tumor	3.3017	TCGA-DU-7301-01
GBMLGG(T=662,N=1151)	Tumor	4.1844	TCGA-S9-A6UA-01
GBMLGG(T=662,N=1151)	Tumor	4.1219	TCGA-32-2632-01
GBMLGG(T=662,N=1151)	Tumor	4.3604	TCGA-TM-A84G-01
GBMLGG(T=662,N=1151)	Tumor	3.8905	TCGA-VV-A829-01
GBMLGG(T=662,N=1151)	Tumor	3.8847	TCGA-DH-A66B-01
GBMLGG(T=662,N=1151)	Tumor	3.6393	TCGA-HT-A5R7-01
GBMLGG(T=662,N=1151)	Tumor	3.8391	TCGA-CS-5394-01
GBMLGG(T=662,N=1151)	Tumor	3.3206	TCGA-HT-A61A-01
GBMLGG(T=662,N=1151)	Tumor	3.7614	TCGA-HT-7877-01
GBMLGG(T=662,N=1151)	Tumor	3.1475	TCGA-HT-A618-01
GBMLGG(T=662,N=1151)	Tumor	3.8228	TCGA-06-0882-01
GBMLGG(T=662,N=1151)	Tumor	3.8896	TCGA-DU-6542-01
GBMLGG(T=662,N=1151)	Tumor	4.248	TCGA-41-4097-01
GBMLGG(T=662,N=1151)	Tumor	3.5863	TCGA-QH-A6CS-01
GBMLGG(T=662,N=1151)	Tumor	3.728	TCGA-W9-A837-01
GBMLGG(T=662,N=1151)	Tumor	3.7453	TCGA-16-1045-01
GBMLGG(T=662,N=1151)	Tumor	3.4622	TCGA-DU-7306-01
GBMLGG(T=662,N=1151)	Tumor	3.325	TCGA-VM-A8CH-01
GBMLGG(T=662,N=1151)	Tumor	3.6961	TCGA-QH-A6X9-01
GBMLGG(T=662,N=1151)	Tumor	3.9626	TCGA-E1-5311-01
GBMLGG(T=662,N=1151)	Tumor	4.3024	TCGA-S9-A6U0-01
GBMLGG(T=662,N=1151)	Tumor	3.1685	TCGA-QH-A6CZ-01
GBMLGG(T=662,N=1151)	Tumor	3.8621	TCGA-HT-7611-01
GBMLGG(T=662,N=1151)	Tumor	3.5875	TCGA-19-2625-01
GBMLGG(T=662,N=1151)	Tumor	2.6647	TCGA-WH-A86K-01
GBMLGG(T=662,N=1151)	Tumor	3.0774	TCGA-DH-5141-01
GBMLGG(T=662,N=1151)	Tumor	2.4465	TCGA-FG-A60L-01
GBMLGG(T=662,N=1151)	Tumor	3.832	TCGA-DB-5280-01
GBMLGG(T=662,N=1151)	Tumor	4.1285	TCGA-S9-A7IX-01
GBMLGG(T=662,N=1151)	Tumor	4.3834	TCGA-HT-A5RC-01
GBMLGG(T=662,N=1151)	Tumor	3.8451	TCGA-FG-5965-01
GBMLGG(T=662,N=1151)	Tumor	4.0799	TCGA-FG-7634-01
GBMLGG(T=662,N=1151)	Tumor	3.1765	TCGA-S9-A6TU-01
GBMLGG(T=662,N=1151)	Tumor	4.2488	TCGA-27-1834-01
GBMLGG(T=662,N=1151)	Tumor	4.0523	TCGA-DU-7007-01
GBMLGG(T=662,N=1151)	Tumor	3.2466	TCGA-HW-7490-01
GBMLGG(T=662,N=1151)	Tumor	4.1764	TCGA-TM-A7C3-01
GBMLGG(T=662,N=1151)	Tumor	4.4503	TCGA-CS-6668-01
GBMLGG(T=662,N=1151)	Tumor	3.3307	TCGA-S9-A6WG-01
GBMLGG(T=662,N=1151)	Tumor	4.7735	TCGA-DU-8165-01
GBMLGG(T=662,N=1151)	Tumor	2.8014	TCGA-HT-7692-01
GBMLGG(T=662,N=1151)	Tumor	4.8319	TCGA-TQ-A7RM-01
GBMLGG(T=662,N=1151)	Tumor	3.6266	TCGA-HT-7607-01
GBMLGG(T=662,N=1151)	Tumor	3.2602	TCGA-HT-7880-01
GBMLGG(T=662,N=1151)	Tumor	4.717	TCGA-DU-8161-01
GBMLGG(T=662,N=1151)	Tumor	3.3577	TCGA-HT-7467-01
GBMLGG(T=662,N=1151)	Tumor	4.2103	TCGA-VM-A8CD-01
GBMLGG(T=662,N=1151)	Tumor	3.3119	TCGA-DU-6401-01
GBMLGG(T=662,N=1151)	Tumor	4.6159	TCGA-DU-6396-01
GBMLGG(T=662,N=1151)	Tumor	2.7847	TCGA-HT-A74H-01
GBMLGG(T=662,N=1151)	Tumor	3.5187	TCGA-41-2571-01
GBMLGG(T=662,N=1151)	Tumor	4.3406	TCGA-19-4065-01
GBMLGG(T=662,N=1151)	Tumor	3.831	TCGA-14-0781-01
GBMLGG(T=662,N=1151)	Tumor	3.831	TCGA-HT-7483-01
GBMLGG(T=662,N=1151)	Tumor	3.5009	TCGA-HT-7620-01
GBMLGG(T=662,N=1151)	Tumor	4.0136	TCGA-HT-7480-01
GBMLGG(T=662,N=1151)	Tumor	4.4457	TCGA-06-0157-01
GBMLGG(T=662,N=1151)	Tumor	4.1788	TCGA-S9-A7J0-01
GBMLGG(T=662,N=1151)	Tumor	3.6972	TCGA-12-3653-01
GBMLGG(T=662,N=1151)	Tumor	2.9692	TCGA-P5-A736-01
GBMLGG(T=662,N=1151)	Tumor	3.7625	TCGA-TM-A84Q-01
GBMLGG(T=662,N=1151)	Tumor	4.1716	TCGA-76-4926-01
GBMLGG(T=662,N=1151)	Tumor	4.1482	TCGA-26-5133-01
GBMLGG(T=662,N=1151)	Tumor	4.6077	TCGA-06-2562-01
GBMLGG(T=662,N=1151)	Tumor	3.2466	TCGA-RY-A847-01
GBMLGG(T=662,N=1151)	Tumor	3.8964	TCGA-E1-A7YV-01
GBMLGG(T=662,N=1151)	Tumor	3.9496	TCGA-TQ-A7RQ-01
GBMLGG(T=662,N=1151)	Tumor	3.7149	TCGA-FG-8191-01
GBMLGG(T=662,N=1151)	Tumor	3.6359	TCGA-E1-A7YW-01
GBMLGG(T=662,N=1151)	Tumor	4.0233	TCGA-DB-5278-01
GBMLGG(T=662,N=1151)	Tumor	4.2526	TCGA-E1-A7YS-01
GBMLGG(T=662,N=1151)	Tumor	3.8905	TCGA-HT-7695-01
GBMLGG(T=662,N=1151)	Tumor	3.2018	TCGA-DU-A7TC-01
GBMLGG(T=662,N=1151)	Tumor	4.3155	TCGA-HW-7491-01
GBMLGG(T=662,N=1151)	Tumor	3.5547	TCGA-DB-A4X9-01
GBMLGG(T=662,N=1151)	Tumor	3.1669	TCGA-HT-A614-01
GBMLGG(T=662,N=1151)	Tumor	3.9654	TCGA-TQ-A7RI-01
GBMLGG(T=662,N=1151)	Tumor	4.2631	TCGA-CS-6188-01
GBMLGG(T=662,N=1151)	Tumor	3.6905	TCGA-QH-A86X-01
GBMLGG(T=662,N=1151)	Tumor	3.9099	TCGA-DU-A76R-01
GBMLGG(T=662,N=1151)	Tumor	4.0392	TCGA-DH-5144-01
GBMLGG(T=662,N=1151)	Tumor	4.796	TCGA-DU-8168-01
GBMLGG(T=662,N=1151)	Tumor	3.7877	TCGA-VM-A8C8-01
GBMLGG(T=662,N=1151)	Tumor	4.5479	TCGA-HT-7882-01
GBMLGG(T=662,N=1151)	Tumor	3.5875	TCGA-DU-6399-01
GBMLGG(T=662,N=1151)	Tumor	4.2758	TCGA-S9-A7R7-01
GBMLGG(T=662,N=1151)	Tumor	4.0357	TCGA-41-5651-01
GBMLGG(T=662,N=1151)	Tumor	3.728	TCGA-E1-A7Z2-01
GBMLGG(T=662,N=1151)	Tumor	4.1515	TCGA-DU-A5TP-01
GBMLGG(T=662,N=1151)	Tumor	3.5047	TCGA-06-0210-01
GBMLGG(T=662,N=1151)	Tumor	3.2511	TCGA-FG-8187-01
GBMLGG(T=662,N=1151)	Tumor	3.9223	TCGA-19-2624-01
GBMLGG(T=662,N=1151)	Tumor	3.6827	TCGA-IK-8125-01
GBMLGG(T=662,N=1151)	Tumor	4.2304	TCGA-19-5960-01
GBMLGG(T=662,N=1151)	Tumor	3.4116	TCGA-CS-6666-01
GBMLGG(T=662,N=1151)	Tumor	3.5312	TCGA-06-0686-01
GBMLGG(T=662,N=1151)	Tumor	2.872	TCGA-TM-A7CF-01
GBMLGG(T=662,N=1151)	Tumor	3.6657	TCGA-DH-A7US-01
GBMLGG(T=662,N=1151)	Tumor	4.4829	TCGA-DU-7013-01
GBMLGG(T=662,N=1151)	Tumor	3.3952	TCGA-E1-A7Z6-01
GBMLGG(T=662,N=1151)	Tumor	4.018	TCGA-HT-7857-01
GBMLGG(T=662,N=1151)	Tumor	3.83	TCGA-E1-5319-01
GBMLGG(T=662,N=1151)	Tumor	2.3592	TCGA-DU-A5TS-01
GBMLGG(T=662,N=1151)	Tumor	3.7324	TCGA-HT-7856-01
GBMLGG(T=662,N=1151)	Tumor	4.2434	TCGA-DU-6392-01
GBMLGG(T=662,N=1151)	Tumor	2.8137	TCGA-QH-A6CU-01
GBMLGG(T=662,N=1151)	Tumor	4.0841	TCGA-DU-6404-01
GBMLGG(T=662,N=1151)	Tumor	3.0671	TCGA-VW-A8FI-01
GBMLGG(T=662,N=1151)	Tumor	2.8622	TCGA-P5-A5EZ-01
GBMLGG(T=662,N=1151)	Tumor	4.0807	TCGA-S9-A89Z-01
GBMLGG(T=662,N=1151)	Tumor	4.166	TCGA-FG-5963-01
GBMLGG(T=662,N=1151)	Tumor	3.5584	TCGA-S9-A7IQ-01
GBMLGG(T=662,N=1151)	Tumor	4.5411	TCGA-S9-A89V-01
GBMLGG(T=662,N=1151)	Tumor	3.9299	TCGA-DB-A64W-01
GBMLGG(T=662,N=1151)	Tumor	1.7828	TCGA-FG-A4MX-01
GBMLGG(T=662,N=1151)	Tumor	2.8301	TCGA-P5-A72Z-01
GBMLGG(T=662,N=1151)	Tumor	4.2699	TCGA-06-2563-01
GBMLGG(T=662,N=1151)	Tumor	3.6428	TCGA-S9-A6U1-01
GBMLGG(T=662,N=1151)	Tumor	3.9487	TCGA-15-1444-01
GBMLGG(T=662,N=1151)	Tumor	2.0569	TCGA-32-4213-01
GBMLGG(T=662,N=1151)	Tumor	3.453	TCGA-HT-7881-01
GBMLGG(T=662,N=1151)	Tumor	3.3264	TCGA-15-0742-01
GBMLGG(T=662,N=1151)	Tumor	4.0952	TCGA-06-0187-01
GBMLGG(T=662,N=1151)	Tumor	4.4771	TCGA-19-1390-01
GBMLGG(T=662,N=1151)	Tumor	3.3938	TCGA-QH-A65V-01
GBMLGG(T=662,N=1151)	Tumor	3.6172	TCGA-DU-A7TG-01
GBMLGG(T=662,N=1151)	Tumor	3.5486	TCGA-TQ-A7RV-01
GBMLGG(T=662,N=1151)	Tumor	4.3435	TCGA-DU-5874-01
GBMLGG(T=662,N=1151)	Tumor	3.7825	TCGA-QH-A6X4-01
GBMLGG(T=662,N=1151)	Tumor	4.2235	TCGA-VM-A8CB-01
GBMLGG(T=662,N=1151)	Tumor	3.7204	TCGA-DH-A66F-01
GBMLGG(T=662,N=1151)	Tumor	3.7909	TCGA-HT-7694-01
GBMLGG(T=662,N=1151)	Tumor	3.87	TCGA-HT-7471-01
GBMLGG(T=662,N=1151)	Tumor	3.2973	TCGA-HT-7608-01
GBMLGG(T=662,N=1151)	Tumor	3.47	TCGA-CS-6290-01
GBMLGG(T=662,N=1151)	Tumor	3.8228	TCGA-DB-A4XD-01
GBMLGG(T=662,N=1151)	Tumor	3.2267	TCGA-TQ-A7RK-01
GBMLGG(T=662,N=1151)	Tumor	3.3605	TCGA-HT-7475-01
GBMLGG(T=662,N=1151)	Tumor	4.1094	TCGA-TQ-A7RO-01
GBMLGG(T=662,N=1151)	Tumor	3.5959	TCGA-HT-7902-01
GBMLGG(T=662,N=1151)	Tumor	3.3032	TCGA-FG-A711-01
GBMLGG(T=662,N=1151)	Tumor	3.616	TCGA-06-2557-01
GBMLGG(T=662,N=1151)	Tumor	3.4648	TCGA-DB-5276-01
GBMLGG(T=662,N=1151)	Tumor	3.0411	TCGA-P5-A730-01
GBMLGG(T=662,N=1151)	Tumor	2.7805	TCGA-HT-A74O-01
GBMLGG(T=662,N=1151)	Tumor	3.2692	TCGA-HT-A74J-01
GBMLGG(T=662,N=1151)	Tumor	3.668	TCGA-DU-5855-01
GBMLGG(T=662,N=1151)	Tumor	4.5766	TCGA-06-0878-01
GBMLGG(T=662,N=1151)	Tumor	4.2503	TCGA-DH-A669-01
GBMLGG(T=662,N=1151)	Tumor	4.3421	TCGA-HT-A617-01
GBMLGG(T=662,N=1151)	Tumor	4.3256	TCGA-06-2567-01
GBMLGG(T=662,N=1151)	Tumor	4.4536	TCGA-32-2616-01
GBMLGG(T=662,N=1151)	Tumor	4.4263	TCGA-28-5208-01
GBMLGG(T=662,N=1151)	Tumor	4.0773	TCGA-28-2514-01
GBMLGG(T=662,N=1151)	Tumor	4.5614	TCGA-06-1804-01
GBMLGG(T=662,N=1151)	Tumor	3.1653	TCGA-QH-A6CX-01
GBMLGG(T=662,N=1151)	Tumor	3.8857	TCGA-14-2554-01
GBMLGG(T=662,N=1151)	Tumor	3.2374	TCGA-P5-A5F4-01
GBMLGG(T=662,N=1151)	Tumor	3.5149	TCGA-DU-A5TU-01
GBMLGG(T=662,N=1151)	Tumor	3.866	TCGA-DU-A76K-01
GBMLGG(T=662,N=1151)	Tumor	3.2796	TCGA-HT-7609-01
GBMLGG(T=662,N=1151)	Tumor	3.7877	TCGA-TQ-A7RR-01
GBMLGG(T=662,N=1151)	Tumor	3.834	TCGA-DH-A66D-01
GBMLGG(T=662,N=1151)	Tumor	3.0568	TCGA-DH-A7UV-01
GBMLGG(T=662,N=1151)	Tumor	4.5614	TCGA-02-2485-01
GBMLGG(T=662,N=1151)	Tumor	4.5217	TCGA-06-5858-01
GBMLGG(T=662,N=1151)	Tumor	3.4713	TCGA-FG-6690-01
GBMLGG(T=662,N=1151)	Tumor	3.4264	TCGA-DB-A4XA-01
GBMLGG(T=662,N=1151)	Tumor	3.1212	TCGA-DU-8167-01
GBMLGG(T=662,N=1151)	Tumor	3.1011	TCGA-QH-A65X-01
GBMLGG(T=662,N=1151)	Tumor	3.5621	TCGA-06-0178-01
GBMLGG(T=662,N=1151)	Tumor	3.2496	TCGA-P5-A780-01
GBMLGG(T=662,N=1151)	Tumor	3.7039	TCGA-E1-5302-01
GBMLGG(T=662,N=1151)	Tumor	3.8571	TCGA-14-1823-01
GBMLGG(T=662,N=1151)	Tumor	2.7051	TCGA-HW-A5KJ-01
GBMLGG(T=662,N=1151)	Tumor	3.2034	TCGA-FG-7636-01
GBMLGG(T=662,N=1151)	Tumor	4.7345	TCGA-DU-5847-01
GBMLGG(T=662,N=1151)	Tumor	4.8258	TCGA-28-2509-01
GBMLGG(T=662,N=1151)	Tumor	4.6451	TCGA-DU-6406-01
GBMLGG(T=662,N=1151)	Tumor	4.423	TCGA-06-2558-01
GBMLGG(T=662,N=1151)	Tumor	3.7116	TCGA-06-0745-01
GBMLGG(T=662,N=1151)	Tumor	4.235	TCGA-TM-A84B-01
GBMLGG(T=662,N=1151)	Tumor	3.8013	TCGA-DU-A76O-01
GBMLGG(T=662,N=1151)	Tumor	3.0234	TCGA-CS-4944-01
GBMLGG(T=662,N=1151)	Tumor	3.1311	TCGA-HT-7603-01
GBMLGG(T=662,N=1151)	Normal	2.4544	GTEX-13QIC-0011-R1a-SM-5O9CJ
GBMLGG(T=662,N=1151)	Normal	4.8105	GTEX-N7MS-2526-SM-26GMA
GBMLGG(T=662,N=1151)	Normal	2.6232	GTEX-N7MS-2526-SM-26GMR
GBMLGG(T=662,N=1151)	Normal	2.9262	GTEX-NPJ7-0011-R6a-SM-2I3G7
GBMLGG(T=662,N=1151)	Normal	2.9186	GTEX-132Q8-3026-SM-5PNVG
GBMLGG(T=662,N=1151)	Normal	2.8502	GTEX-NPJ7-2726-SM-2I3FT
GBMLGG(T=662,N=1151)	Normal	2.5707	GTEX-13OVJ-0011-R9b-SM-5L3GD
GBMLGG(T=662,N=1151)	Normal	3.309	GTEX-XLM4-0011-R10A-SM-4AT5P
GBMLGG(T=662,N=1151)	Normal	2.7227	GTEX-12ZZZ-0011-R10a-SM-5P9HC
GBMLGG(T=662,N=1151)	Normal	0.3907	GTEX-X4XY-0011-R8A-SM-46MVC
GBMLGG(T=662,N=1151)	Normal	2.3451	GTEX-13QJC-0011-R6a-SM-5S2VI
GBMLGG(T=662,N=1151)	Normal	2.2931	GTEX-ZUA1-0011-R8b-SM-51MST
GBMLGG(T=662,N=1151)	Normal	0.9716	GTEX-13FHP-0011-R7b-SM-5LZYI
GBMLGG(T=662,N=1151)	Normal	3.7846	GTEX-11EMC-3326-SM-5P9JH
GBMLGG(T=662,N=1151)	Normal	2.4306	GTEX-13112-0011-R7b-SM-5DUVW
GBMLGG(T=662,N=1151)	Normal	2.1574	GTEX-12WSA-0011-R5b-SM-5GU5I
GBMLGG(T=662,N=1151)	Normal	2.945	GTEX-ZF28-3026-SM-4WKHP
GBMLGG(T=662,N=1151)	Normal	2.4985	GTEX-ZUA1-0011-R7b-SM-4YCDP
GBMLGG(T=662,N=1151)	Normal	1.2875	GTEX-11ZVC-0011-R9a-SM-57WC5
GBMLGG(T=662,N=1151)	Normal	2.982	GTEX-WZTO-0011-R4A-SM-3NMC7
GBMLGG(T=662,N=1151)	Normal	4.5638	GTEX-NPJ7-0011-R11A-SM-2I3E8
GBMLGG(T=662,N=1151)	Normal	2.753	GTEX-13OVL-0011-R6a-SM-5L3G4
GBMLGG(T=662,N=1151)	Normal	1.5661	GTEX-13NYB-0011-R1b-SM-5KM4F
GBMLGG(T=662,N=1151)	Normal	3.0842	GTEX-WHSE-0011-R8A-SM-3P5Z1
GBMLGG(T=662,N=1151)	Normal	2.2391	GTEX-T6MN-0011-R4A-SM-32QPG
GBMLGG(T=662,N=1151)	Normal	2.3366	GTEX-ZDXO-0011-R1a-SM-4WKF4
GBMLGG(T=662,N=1151)	Normal	2.8199	GTEX-11DXY-3226-SM-5GIDE
GBMLGG(T=662,N=1151)	Normal	1.683	GTEX-ZV68-0011-R5a-SM-4YCDW
GBMLGG(T=662,N=1151)	Normal	2.0673	GTEX-11GSP-0011-R6b-SM-57WBQ
GBMLGG(T=662,N=1151)	Normal	2.6255	GTEX-13OVL-0011-R3b-SM-5L3I8
GBMLGG(T=662,N=1151)	Normal	2.236	GTEX-13OW7-0011-R5b-SM-5O9DM
GBMLGG(T=662,N=1151)	Normal	3.9728	GTEX-11WQK-3126-SM-5EGI2
GBMLGG(T=662,N=1151)	Normal	4.0295	GTEX-ZE9C-0011-R11a-SM-4WKGG
[truncated: 19,997 more rows]
