# Supplementary material for: Prognostic implications of TOR1B expression across cancer types: a focus on basal-like breast cancer and cellular adaptations to hypoxia
Source: J Cancer Res Clin Oncol. 2024 Jun 6;150(6):293. doi: 10.1007/s00432-024-05794-3 (PMC11156733; doi:10.1007/s00432-024-05794-3)
Supplement: Supplementary file 3 — Supplementary file3 (XLSX 56 KB) [file 432_2024_5794_MOESM3_ESM.xlsx]

## Sheet: 分型表达TCGA_GTEXos
ID	Type	TOR1B value
TCGA-A1-A0SD-01	Luminal A(n=417)	6.23967
TCGA-A1-A0SE-01	Luminal A(n=417)	5.62509
TCGA-A1-A0SF-01	Luminal A(n=417)	5.30928
TCGA-A1-A0SG-01	Luminal A(n=417)	5.48352
TCGA-A1-A0SH-01	Luminal A(n=417)	5.69195
TCGA-A1-A0SJ-01	Luminal A(n=417)	5.68567
TCGA-A1-A0SQ-01	Luminal A(n=417)	5.68826
TCGA-A2-A04N-01	Luminal A(n=417)	5.12647
TCGA-A2-A04V-01	Luminal A(n=417)	4.9405
TCGA-A2-A0CP-01	Luminal A(n=417)	4.95475
TCGA-A2-A0CQ-01	Luminal A(n=417)	4.81789
TCGA-A2-A0CS-01	Luminal A(n=417)	5.72442
TCGA-A2-A0CT-01	Luminal A(n=417)	6.16309
TCGA-A2-A0CU-01	Luminal A(n=417)	5.66344
TCGA-A2-A0CV-01	Luminal A(n=417)	5.71699
TCGA-A2-A0D3-01	Luminal A(n=417)	5.13295
TCGA-A2-A0EM-01	Luminal A(n=417)	5.49156
TCGA-A2-A0EN-01	Luminal A(n=417)	5.0055
TCGA-A2-A0EO-01	Luminal A(n=417)	5.29061
TCGA-A2-A0ER-01	Luminal A(n=417)	5.5047
TCGA-A2-A0ES-01	Luminal A(n=417)	5.45057
TCGA-A2-A0ET-01	Luminal A(n=417)	5.73836
TCGA-A2-A0EU-01	Luminal A(n=417)	5.44759
TCGA-A2-A0EV-01	Luminal A(n=417)	5.87316
TCGA-A2-A0EW-01	Luminal A(n=417)	5.29373
TCGA-A2-A0EX-01	Luminal A(n=417)	5.48523
TCGA-A2-A0SU-01	Luminal A(n=417)	4.96277
TCGA-A2-A0SY-01	Luminal A(n=417)	5.1249
TCGA-A2-A0T4-01	Luminal A(n=417)	5.77157
TCGA-A2-A0T5-01	Luminal A(n=417)	5.1606
TCGA-A2-A0T6-01	Luminal A(n=417)	5.40364
TCGA-A2-A0T7-01	Luminal A(n=417)	6.0217
TCGA-A2-A0YC-01	Luminal A(n=417)	5.09225
TCGA-A2-A0YD-01	Luminal A(n=417)	5.42269
TCGA-A2-A0YF-01	Luminal A(n=417)	5.51603
TCGA-A2-A0YI-01	Luminal A(n=417)	6.19272
TCGA-A2-A0YL-01	Luminal A(n=417)	5.66525
TCGA-A2-A1FV-01	Luminal A(n=417)	5.68536
TCGA-A2-A1FZ-01	Luminal A(n=417)	5.80355
TCGA-A2-A1G0-01	Luminal A(n=417)	5.27245
TCGA-A2-A259-01	Luminal A(n=417)	5.35836
TCGA-A2-A25D-01	Luminal A(n=417)	5.79604
TCGA-A2-A3KC-01	Luminal A(n=417)	6.11773
TCGA-A2-A3KD-01	Luminal A(n=417)	5.1896
TCGA-A7-A0CD-01	Luminal A(n=417)	5.68546
TCGA-A7-A0CG-01	Luminal A(n=417)	5.1856
TCGA-A7-A0CH-01	Luminal A(n=417)	5.21778
TCGA-A7-A0D9-01	Luminal A(n=417)	4.7548
TCGA-A7-A0DB-01	Luminal A(n=417)	4.86886
TCGA-A7-A0DC-01	Luminal A(n=417)	4.35346
TCGA-A7-A13G-01	Luminal A(n=417)	4.85776
TCGA-A7-A26E-01	Luminal A(n=417)	5.10461
TCGA-A7-A26H-01	Luminal A(n=417)	5.88484
TCGA-A7-A26J-01	Luminal A(n=417)	5.85491
TCGA-A7-A3IY-01	Luminal A(n=417)	5.36287
TCGA-A7-A3IZ-01	Luminal A(n=417)	6.52735
TCGA-A7-A3J0-01	Luminal A(n=417)	6.00569
TCGA-A7-A3J1-01	Luminal A(n=417)	5.42709
TCGA-A8-A06P-01	Luminal A(n=417)	5.06421
TCGA-A8-A06T-01	Luminal A(n=417)	4.90095
TCGA-A8-A06U-01	Luminal A(n=417)	5.89314
TCGA-A8-A06Y-01	Luminal A(n=417)	5.84521
TCGA-A8-A07B-01	Luminal A(n=417)	4.84101
TCGA-A8-A07E-01	Luminal A(n=417)	5.77943
TCGA-A8-A07F-01	Luminal A(n=417)	6.57934
TCGA-A8-A07G-01	Luminal A(n=417)	5.07937
TCGA-A8-A07J-01	Luminal A(n=417)	5.87562
TCGA-A8-A07P-01	Luminal A(n=417)	6.03431
TCGA-A8-A083-01	Luminal A(n=417)	5.79412
TCGA-A8-A086-01	Luminal A(n=417)	5.76199
TCGA-A8-A08C-01	Luminal A(n=417)	5.53084
TCGA-A8-A08O-01	Luminal A(n=417)	5.78705
TCGA-A8-A08T-01	Luminal A(n=417)	5.86108
TCGA-A8-A08Z-01	Luminal A(n=417)	5.64605
TCGA-A8-A090-01	Luminal A(n=417)	5.94796
TCGA-A8-A091-01	Luminal A(n=417)	5.45885
TCGA-A8-A093-01	Luminal A(n=417)	5.77741
TCGA-A8-A097-01	Luminal A(n=417)	5.48939
TCGA-A8-A099-01	Luminal A(n=417)	6.9033
TCGA-A8-A09A-01	Luminal A(n=417)	5.31434
TCGA-A8-A09B-01	Luminal A(n=417)	4.97806
TCGA-A8-A09D-01	Luminal A(n=417)	5.56488
TCGA-A8-A09K-01	Luminal A(n=417)	5.30875
TCGA-A8-A09T-01	Luminal A(n=417)	5.34496
TCGA-A8-A09V-01	Luminal A(n=417)	5.51327
TCGA-A8-A0A1-01	Luminal A(n=417)	5.78483
TCGA-A8-A0A2-01	Luminal A(n=417)	5.43861
TCGA-A8-A0A4-01	Luminal A(n=417)	5.25591
TCGA-A8-A0A6-01	Luminal A(n=417)	4.99946
TCGA-A8-A0A9-01	Luminal A(n=417)	5.95788
TCGA-A8-A0AB-01	Luminal A(n=417)	5.33551
TCGA-A8-A0AD-01	Luminal A(n=417)	5.43145
TCGA-AC-A23C-01	Luminal A(n=417)	5.52511
TCGA-AC-A23E-01	Luminal A(n=417)	5.41363
TCGA-AC-A23G-01	Luminal A(n=417)	5.23413
TCGA-AC-A2B8-01	Luminal A(n=417)	5.55378
TCGA-AC-A2FB-01	Luminal A(n=417)	5.32127
TCGA-AC-A2FF-01	Luminal A(n=417)	5.25419
TCGA-AC-A2FG-01	Luminal A(n=417)	5.30005
TCGA-AC-A2FO-01	Luminal A(n=417)	5.51738
TCGA-AC-A3HN-01	Luminal A(n=417)	5.40042
TCGA-AC-A3OD-01	Luminal A(n=417)	4.67009
TCGA-AN-A03X-01	Luminal A(n=417)	4.97851
TCGA-AN-A041-01	Luminal A(n=417)	5.06152
TCGA-AN-A046-01	Luminal A(n=417)	5.264
TCGA-AN-A049-01	Luminal A(n=417)	5.70827
TCGA-AN-A04A-01	Luminal A(n=417)	5.28941
TCGA-AN-A0AS-01	Luminal A(n=417)	5.38017
TCGA-AN-A0FD-01	Luminal A(n=417)	5.53693
TCGA-AN-A0FK-01	Luminal A(n=417)	6.09972
TCGA-AN-A0FN-01	Luminal A(n=417)	5.24854
TCGA-AN-A0FS-01	Luminal A(n=417)	5.52821
TCGA-AN-A0FT-01	Luminal A(n=417)	4.57816
TCGA-AN-A0FW-01	Luminal A(n=417)	5.30122
TCGA-AN-A0FZ-01	Luminal A(n=417)	5.62877
TCGA-AN-A0XL-01	Luminal A(n=417)	5.67772
TCGA-AN-A0XN-01	Luminal A(n=417)	5.38963
TCGA-AN-A0XO-01	Luminal A(n=417)	5.59464
TCGA-AN-A0XP-01	Luminal A(n=417)	6.23355
TCGA-AN-A0XS-01	Luminal A(n=417)	5.1291
TCGA-AN-A0XT-01	Luminal A(n=417)	6.25539
TCGA-AN-A0XV-01	Luminal A(n=417)	5.57941
TCGA-AN-A0XW-01	Luminal A(n=417)	5.42793
TCGA-AO-A03L-01	Luminal A(n=417)	5.28492
TCGA-AO-A03M-01	Luminal A(n=417)	5.97107
TCGA-AO-A03V-01	Luminal A(n=417)	4.74859
TCGA-AO-A0J5-01	Luminal A(n=417)	5.32046
TCGA-AO-A0J8-01	Luminal A(n=417)	5.42918
TCGA-AO-A0J9-01	Luminal A(n=417)	4.19743
TCGA-AO-A0JA-01	Luminal A(n=417)	5.83773
TCGA-AO-A0JC-01	Luminal A(n=417)	4.69528
TCGA-AO-A0JF-01	Luminal A(n=417)	5.60224
TCGA-AO-A0JG-01	Luminal A(n=417)	5.84849
TCGA-AO-A0JI-01	Luminal A(n=417)	6.84449
TCGA-AO-A0JJ-01	Luminal A(n=417)	5.20893
TCGA-AO-A125-01	Luminal A(n=417)	4.968
TCGA-AO-A126-01	Luminal A(n=417)	4.99782
TCGA-AO-A12A-01	Luminal A(n=417)	5.38586
TCGA-AO-A12B-01	Luminal A(n=417)	5.06893
TCGA-AO-A12C-01	Luminal A(n=417)	5.46404
TCGA-AO-A12E-01	Luminal A(n=417)	5.56064
TCGA-AO-A12G-01	Luminal A(n=417)	4.24854
TCGA-AO-A12H-01	Luminal A(n=417)	5.86051
TCGA-AQ-A04L-01	Luminal A(n=417)	5.26611
TCGA-AQ-A0Y5-01	Luminal A(n=417)	4.92016
TCGA-AQ-A1H2-01	Luminal A(n=417)	6.20742
TCGA-AQ-A1H3-01	Luminal A(n=417)	5.48745
TCGA-AR-A0TR-01	Luminal A(n=417)	5.77045
TCGA-AR-A0TW-01	Luminal A(n=417)	5.86738
TCGA-AR-A0TZ-01	Luminal A(n=417)	7.31122
TCGA-AR-A0U3-01	Luminal A(n=417)	5.14817
TCGA-AR-A1AK-01	Luminal A(n=417)	5.66379
TCGA-AR-A1AL-01	Luminal A(n=417)	5.46436
TCGA-AR-A1AN-01	Luminal A(n=417)	5.55822
TCGA-AR-A1AP-01	Luminal A(n=417)	5.07313
TCGA-AR-A1AS-01	Luminal A(n=417)	5.26503
TCGA-AR-A1AU-01	Luminal A(n=417)	5.26371
TCGA-AR-A1AX-01	Luminal A(n=417)	5.49715
TCGA-AR-A24L-01	Luminal A(n=417)	6.10443
TCGA-AR-A24M-01	Luminal A(n=417)	5.65016
TCGA-AR-A24O-01	Luminal A(n=417)	5.40924
TCGA-AR-A24P-01	Luminal A(n=417)	5.71876
TCGA-AR-A24T-01	Luminal A(n=417)	5.94942
TCGA-AR-A24V-01	Luminal A(n=417)	5.79405
TCGA-AR-A24W-01	Luminal A(n=417)	5.58701
TCGA-AR-A24X-01	Luminal A(n=417)	5.48226
TCGA-AR-A252-01	Luminal A(n=417)	5.21888
TCGA-AR-A255-01	Luminal A(n=417)	6.04307
TCGA-AR-A2LE-01	Luminal A(n=417)	4.69498
TCGA-AR-A2LM-01	Luminal A(n=417)	5.23633
TCGA-AR-A2LN-01	Luminal A(n=417)	5.38638
TCGA-AR-A2LO-01	Luminal A(n=417)	5.86572
TCGA-B6-A0I5-01	Luminal A(n=417)	4.28894
TCGA-B6-A0I8-01	Luminal A(n=417)	6.34804
TCGA-B6-A0IA-01	Luminal A(n=417)	5.0637
TCGA-B6-A0IC-01	Luminal A(n=417)	5.24551
TCGA-B6-A0IE-01	Luminal A(n=417)	5.42719
TCGA-B6-A0IG-01	Luminal A(n=417)	5.2662
TCGA-B6-A0IH-01	Luminal A(n=417)	5.77248
TCGA-B6-A0IM-01	Luminal A(n=417)	5.78169
TCGA-B6-A0IO-01	Luminal A(n=417)	4.76313
TCGA-B6-A0IP-01	Luminal A(n=417)	5.19013
TCGA-B6-A0RG-01	Luminal A(n=417)	5.4198
TCGA-B6-A0RI-01	Luminal A(n=417)	5.4499
TCGA-B6-A0RM-01	Luminal A(n=417)	5.67841
TCGA-B6-A0RN-01	Luminal A(n=417)	5.29005
TCGA-B6-A0RO-01	Luminal A(n=417)	5.79929
TCGA-B6-A0RP-01	Luminal A(n=417)	5.5393
TCGA-B6-A0RV-01	Luminal A(n=417)	5.98998
TCGA-B6-A0WS-01	Luminal A(n=417)	6.0239
TCGA-B6-A0WT-01	Luminal A(n=417)	5.39264
TCGA-B6-A0WY-01	Luminal A(n=417)	5.86965
TCGA-B6-A0WZ-01	Luminal A(n=417)	5.44491
TCGA-B6-A0X0-01	Luminal A(n=417)	5.23276
TCGA-B6-A0X4-01	Luminal A(n=417)	5.24184
TCGA-B6-A0X7-01	Luminal A(n=417)	5.01696
TCGA-B6-A1KI-01	Luminal A(n=417)	5.79075
TCGA-B6-A2IU-01	Luminal A(n=417)	5.08618
TCGA-BH-A0AY-01	Luminal A(n=417)	5.23704
TCGA-BH-A0AZ-01	Luminal A(n=417)	5.6337
TCGA-BH-A0B0-01	Luminal A(n=417)	5.47859
TCGA-BH-A0B1-01	Luminal A(n=417)	5.33489
TCGA-BH-A0B5-01	Luminal A(n=417)	5.10962
TCGA-BH-A0B8-01	Luminal A(n=417)	5.61936
TCGA-BH-A0BA-01	Luminal A(n=417)	6.19644
TCGA-BH-A0BC-01	Luminal A(n=417)	5.8539
TCGA-BH-A0BJ-01	Luminal A(n=417)	5.68951
TCGA-BH-A0BM-01	Luminal A(n=417)	4.86814
TCGA-BH-A0BO-01	Luminal A(n=417)	5.45488
TCGA-BH-A0BP-01	Luminal A(n=417)	6.36027
TCGA-BH-A0BQ-01	Luminal A(n=417)	5.38013
TCGA-BH-A0BR-01	Luminal A(n=417)	6.1118
TCGA-BH-A0BS-01	Luminal A(n=417)	5.87254
TCGA-BH-A0BT-01	Luminal A(n=417)	4.45837
TCGA-BH-A0BV-01	Luminal A(n=417)	6.12939
TCGA-BH-A0C1-01	Luminal A(n=417)	5.7017
TCGA-BH-A0DE-01	Luminal A(n=417)	5.44242
TCGA-BH-A0DG-01	Luminal A(n=417)	5.6065
TCGA-BH-A0DH-01	Luminal A(n=417)	5.59789
TCGA-BH-A0DI-01	Luminal A(n=417)	5.83872
TCGA-BH-A0DK-01	Luminal A(n=417)	5.0861
TCGA-BH-A0DO-01	Luminal A(n=417)	5.00744
TCGA-BH-A0DP-01	Luminal A(n=417)	5.38853
TCGA-BH-A0DQ-01	Luminal A(n=417)	5.73467
TCGA-BH-A0DS-01	Luminal A(n=417)	4.76468
TCGA-BH-A0DT-01	Luminal A(n=417)	5.23054
TCGA-BH-A0DV-01	Luminal A(n=417)	5.1825
TCGA-BH-A0DX-01	Luminal A(n=417)	5.44376
TCGA-BH-A0DZ-01	Luminal A(n=417)	5.15696
TCGA-BH-A0E1-01	Luminal A(n=417)	5.15894
TCGA-BH-A0E2-01	Luminal A(n=417)	5.43505
TCGA-BH-A0E7-01	Luminal A(n=417)	5.56396
TCGA-BH-A0E9-01	Luminal A(n=417)	5.83872
TCGA-BH-A0EA-01	Luminal A(n=417)	5.52833
TCGA-BH-A0EB-01	Luminal A(n=417)	5.69404
TCGA-BH-A0EI-01	Luminal A(n=417)	5.66735
TCGA-BH-A0GY-01	Luminal A(n=417)	5.71583
TCGA-BH-A0GZ-01	Luminal A(n=417)	4.19762
TCGA-BH-A0H3-01	Luminal A(n=417)	5.78253
TCGA-BH-A0H5-01	Luminal A(n=417)	4.8836
TCGA-BH-A0H6-01	Luminal A(n=417)	5.17213
TCGA-BH-A0H7-01	Luminal A(n=417)	5.77017
TCGA-BH-A0H9-01	Luminal A(n=417)	5.78829
TCGA-BH-A0HA-01	Luminal A(n=417)	5.23755
TCGA-BH-A0HB-01	Luminal A(n=417)	5.14377
TCGA-BH-A0HF-01	Luminal A(n=417)	5.42832
TCGA-BH-A0HI-01	Luminal A(n=417)	5.58529
TCGA-BH-A0HK-01	Luminal A(n=417)	4.86688
TCGA-BH-A0HO-01	Luminal A(n=417)	5.61138
TCGA-BH-A0HP-01	Luminal A(n=417)	5.29385
TCGA-BH-A0HQ-01	Luminal A(n=417)	5.34703
TCGA-BH-A0HX-01	Luminal A(n=417)	5.74264
TCGA-BH-A0W4-01	Luminal A(n=417)	5.45459
TCGA-BH-A0W5-01	Luminal A(n=417)	5.25842
TCGA-BH-A0W7-01	Luminal A(n=417)	5.44044
TCGA-BH-A18F-01	Luminal A(n=417)	5.98402
TCGA-BH-A18H-01	Luminal A(n=417)	5.79473
TCGA-BH-A18I-01	Luminal A(n=417)	5.61772
TCGA-BH-A18J-01	Luminal A(n=417)	5.90755
TCGA-BH-A18K-01	Luminal A(n=417)	5.22901
TCGA-BH-A18M-01	Luminal A(n=417)	5.77449
TCGA-BH-A18N-01	Luminal A(n=417)	5.19432
TCGA-BH-A18S-01	Luminal A(n=417)	5.61677
TCGA-BH-A1EO-01	Luminal A(n=417)	5.7475
TCGA-BH-A1ES-01	Luminal A(n=417)	5.32486
TCGA-BH-A1ET-01	Luminal A(n=417)	5.68779
TCGA-BH-A1EU-01	Luminal A(n=417)	5.72834
TCGA-BH-A1EW-01	Luminal A(n=417)	6.3504
TCGA-BH-A1EX-01	Luminal A(n=417)	5.31217
TCGA-BH-A1EY-01	Luminal A(n=417)	5.44401
TCGA-BH-A1F5-01	Luminal A(n=417)	5.25349
TCGA-BH-A1FB-01	Luminal A(n=417)	5.32825
TCGA-BH-A1FE-01	Luminal A(n=417)	5.76293
TCGA-BH-A1FG-01	Luminal A(n=417)	5.34989
TCGA-BH-A1FH-01	Luminal A(n=417)	5.52116
TCGA-BH-A1FL-01	Luminal A(n=417)	5.9216
TCGA-BH-A1FR-01	Luminal A(n=417)	5.15181
TCGA-BH-A201-01	Luminal A(n=417)	5.44315
TCGA-BH-A28Q-01	Luminal A(n=417)	5.61625
TCGA-BH-A2L8-01	Luminal A(n=417)	5.00428
TCGA-C8-A12N-01	Luminal A(n=417)	5.37409
TCGA-C8-A12O-01	Luminal A(n=417)	5.32256
TCGA-C8-A12X-01	Luminal A(n=417)	5.95108
TCGA-C8-A12Y-01	Luminal A(n=417)	5.57011
TCGA-C8-A132-01	Luminal A(n=417)	5.64211
TCGA-C8-A133-01	Luminal A(n=417)	5.2033
TCGA-C8-A1HE-01	Luminal A(n=417)	5.73735
TCGA-C8-A1HI-01	Luminal A(n=417)	5.55457
TCGA-C8-A1HO-01	Luminal A(n=417)	5.52178
TCGA-C8-A26Z-01	Luminal A(n=417)	5.50156
TCGA-C8-A273-01	Luminal A(n=417)	5.59247
TCGA-C8-A3M7-01	Luminal A(n=417)	5.11995
TCGA-D8-A140-01	Luminal A(n=417)	5.37231
TCGA-D8-A141-01	Luminal A(n=417)	5.61778
TCGA-D8-A145-01	Luminal A(n=417)	5.3526
TCGA-D8-A146-01	Luminal A(n=417)	5.43506
TCGA-D8-A1JB-01	Luminal A(n=417)	6.01493
TCGA-D8-A1JH-01	Luminal A(n=417)	5.47261
TCGA-D8-A1JN-01	Luminal A(n=417)	5.30845
TCGA-D8-A1JP-01	Luminal A(n=417)	5.89381
TCGA-D8-A1JS-01	Luminal A(n=417)	5.27031
TCGA-D8-A1JU-01	Luminal A(n=417)	5.71293
TCGA-D8-A1X8-01	Luminal A(n=417)	5.69509
TCGA-D8-A1X9-01	Luminal A(n=417)	6.0788
TCGA-D8-A1XA-01	Luminal A(n=417)	5.31934
TCGA-D8-A1XB-01	Luminal A(n=417)	5.72153
TCGA-D8-A1XC-01	Luminal A(n=417)	5.35848
TCGA-D8-A1XD-01	Luminal A(n=417)	5.08687
TCGA-D8-A1XG-01	Luminal A(n=417)	5.7592
TCGA-D8-A1XM-01	Luminal A(n=417)	6.09884
TCGA-D8-A1XO-01	Luminal A(n=417)	5.61762
TCGA-D8-A1XU-01	Luminal A(n=417)	6.28214
TCGA-D8-A1XV-01	Luminal A(n=417)	4.70319
TCGA-D8-A1XY-01	Luminal A(n=417)	5.79189
TCGA-D8-A1Y0-01	Luminal A(n=417)	6.21172
TCGA-D8-A27E-01	Luminal A(n=417)	5.23691
TCGA-D8-A27G-01	Luminal A(n=417)	5.61519
TCGA-D8-A27I-01	Luminal A(n=417)	5.70814
TCGA-D8-A27K-01	Luminal A(n=417)	5.38787
TCGA-D8-A27L-01	Luminal A(n=417)	5.5186
TCGA-D8-A27P-01	Luminal A(n=417)	5.48167
TCGA-D8-A27T-01	Luminal A(n=417)	5.535
TCGA-D8-A27V-01	Luminal A(n=417)	6.19075
TCGA-E2-A105-01	Luminal A(n=417)	5.76063
TCGA-E2-A106-01	Luminal A(n=417)	5.27551
TCGA-E2-A10A-01	Luminal A(n=417)	6.19628
TCGA-E2-A10B-01	Luminal A(n=417)	6.36298
TCGA-E2-A10E-01	Luminal A(n=417)	5.94667
TCGA-E2-A10F-01	Luminal A(n=417)	5.75323
TCGA-E2-A14Q-01	Luminal A(n=417)	5.56655
TCGA-E2-A14T-01	Luminal A(n=417)	5.58219
TCGA-E2-A14Z-01	Luminal A(n=417)	4.99633
TCGA-E2-A153-01	Luminal A(n=417)	5.48417
TCGA-E2-A154-01	Luminal A(n=417)	5.07887
TCGA-E2-A156-01	Luminal A(n=417)	5.45168
TCGA-E2-A15C-01	Luminal A(n=417)	5.40724
TCGA-E2-A15D-01	Luminal A(n=417)	5.33235
TCGA-E2-A15E-01	Luminal A(n=417)	5.308
TCGA-E2-A15E-06	Luminal A(n=417)	5.57603
TCGA-E2-A15G-01	Luminal A(n=417)	5.69424
TCGA-E2-A15H-01	Luminal A(n=417)	5.13584
TCGA-E2-A15I-01	Luminal A(n=417)	5.38934
TCGA-E2-A15J-01	Luminal A(n=417)	5.19799
TCGA-E2-A15L-01	Luminal A(n=417)	5.6531
TCGA-E2-A15M-01	Luminal A(n=417)	5.72719
TCGA-E2-A15O-01	Luminal A(n=417)	5.4663
TCGA-E2-A15P-01	Luminal A(n=417)	5.75788
TCGA-E2-A15R-01	Luminal A(n=417)	5.64074
TCGA-E2-A1B1-01	Luminal A(n=417)	5.73654
TCGA-E2-A1B4-01	Luminal A(n=417)	5.26009
TCGA-E2-A1B5-01	Luminal A(n=417)	5.37393
TCGA-E2-A1BC-01	Luminal A(n=417)	5.70427
TCGA-E2-A1BD-01	Luminal A(n=417)	5.26996
TCGA-E2-A1IE-01	Luminal A(n=417)	5.85355
TCGA-E2-A1IF-01	Luminal A(n=417)	5.33795
TCGA-E2-A1IG-01	Luminal A(n=417)	5.59926
TCGA-E2-A1IH-01	Luminal A(n=417)	5.36459
TCGA-E2-A1IJ-01	Luminal A(n=417)	5.34366
TCGA-E2-A1IK-01	Luminal A(n=417)	5.48931
TCGA-E2-A1IL-01	Luminal A(n=417)	5.32551
TCGA-E2-A1IN-01	Luminal A(n=417)	5.49531
TCGA-E2-A1IO-01	Luminal A(n=417)	6.55105
TCGA-E2-A1IU-01	Luminal A(n=417)	5.43078
TCGA-E2-A1L6-01	Luminal A(n=417)	5.42635
TCGA-E2-A1L8-01	Luminal A(n=417)	5.01643
TCGA-E2-A1L9-01	Luminal A(n=417)	5.62338
TCGA-E2-A1LA-01	Luminal A(n=417)	4.92372
TCGA-E2-A3DX-01	Luminal A(n=417)	5.17934
TCGA-E9-A1N3-01	Luminal A(n=417)	5.54149
TCGA-E9-A1N4-01	Luminal A(n=417)	5.59731
TCGA-E9-A1N5-01	Luminal A(n=417)	5.46456
TCGA-E9-A1NE-01	Luminal A(n=417)	5.44841
TCGA-E9-A1NG-01	Luminal A(n=417)	5.73817
TCGA-E9-A1NH-01	Luminal A(n=417)	5.14845
TCGA-E9-A1QZ-01	Luminal A(n=417)	5.78618
TCGA-E9-A1R0-01	Luminal A(n=417)	5.42761
TCGA-E9-A1R2-01	Luminal A(n=417)	5.74337
TCGA-E9-A1R3-01	Luminal A(n=417)	5.90671
TCGA-E9-A1R5-01	Luminal A(n=417)	5.44949
TCGA-E9-A1R6-01	Luminal A(n=417)	5.3865
TCGA-E9-A1RC-01	Luminal A(n=417)	5.81636
TCGA-E9-A1RD-01	Luminal A(n=417)	5.57252
TCGA-E9-A1RF-01	Luminal A(n=417)	5.08235
TCGA-E9-A1RI-01	Luminal A(n=417)	5.6643
TCGA-E9-A227-01	Luminal A(n=417)	5.25748
TCGA-E9-A229-01	Luminal A(n=417)	6.09036
TCGA-E9-A22B-01	Luminal A(n=417)	4.76215
TCGA-E9-A245-01	Luminal A(n=417)	5.15142
TCGA-E9-A247-01	Luminal A(n=417)	5.71797
TCGA-E9-A24A-01	Luminal A(n=417)	5.83125
TCGA-E9-A295-01	Luminal A(n=417)	5.62632
TCGA-E9-A2JT-01	Luminal A(n=417)	5.092
TCGA-E9-A3Q9-01	Luminal A(n=417)	4.19976
TCGA-EW-A1IW-01	Luminal A(n=417)	6.21852
TCGA-EW-A1IX-01	Luminal A(n=417)	5.52847
TCGA-EW-A1J1-01	Luminal A(n=417)	5.81096
TCGA-EW-A1J2-01	Luminal A(n=417)	5.72947
TCGA-EW-A1J3-01	Luminal A(n=417)	5.05863
TCGA-EW-A1J5-01	Luminal A(n=417)	5.54864
TCGA-EW-A1P3-01	Luminal A(n=417)	4.55461
TCGA-EW-A1P5-01	Luminal A(n=417)	5.90151
TCGA-EW-A1P6-01	Luminal A(n=417)	5.15748
TCGA-EW-A1PA-01	Luminal A(n=417)	5.52332
TCGA-EW-A1PE-01	Luminal A(n=417)	5.76848
TCGA-EW-A1PF-01	Luminal A(n=417)	5.77504
TCGA-EW-A2FS-01	Luminal A(n=417)	4.36443
TCGA-EW-A2FV-01	Luminal A(n=417)	5.29938
TCGA-GI-A2C8-01	Luminal A(n=417)	6.42345
TCGA-GM-A2D9-01	Luminal A(n=417)	5.58993
TCGA-GM-A2DA-01	Luminal A(n=417)	3.95753
TCGA-GM-A2DC-01	Luminal A(n=417)	5.51093
TCGA-GM-A2DI-01	Luminal A(n=417)	5.442
TCGA-GM-A2DK-01	Luminal A(n=417)	5.08826
TCGA-GM-A2DL-01	Luminal A(n=417)	5.08023
TCGA-GM-A2DM-01	Luminal A(n=417)	5.12865
TCGA-GM-A2DN-01	Luminal A(n=417)	4.84067
TCGA-GM-A3NY-01	Luminal A(n=417)	4.43209
TCGA-A1-A0SI-01	Luminal B(n=189)	5.90497
TCGA-A1-A0SN-01	Luminal B(n=189)	6.0695
TCGA-A2-A04R-01	Luminal B(n=189)	4.6069
TCGA-A2-A04Y-01	Luminal B(n=189)	4.90972
TCGA-A2-A0CW-01	Luminal B(n=189)	6.62346
TCGA-A2-A0D4-01	Luminal B(n=189)	5.41133
TCGA-A2-A0EY-01	Luminal B(n=189)	5.57858
TCGA-A2-A0SV-01	Luminal B(n=189)	6.13555
TCGA-A2-A0SW-01	Luminal B(n=189)	5.42663
TCGA-A2-A0T3-01	Luminal B(n=189)	6.09598
TCGA-A2-A0YG-01	Luminal B(n=189)	5.87165
TCGA-A2-A0YH-01	Luminal B(n=189)	5.7075
TCGA-A2-A0YT-01	Luminal B(n=189)	5.66841
TCGA-A2-A1FW-01	Luminal B(n=189)	5.49358
TCGA-A2-A1FX-01	Luminal B(n=189)	5.29757
TCGA-A2-A1G4-01	Luminal B(n=189)	6.3426
TCGA-A2-A25B-01	Luminal B(n=189)	6.13393
TCGA-A2-A25C-01	Luminal B(n=189)	5.49937
TCGA-A2-A25E-01	Luminal B(n=189)	5.81105
TCGA-A7-A0CJ-01	Luminal B(n=189)	5.28545
TCGA-A7-A13F-01	Luminal B(n=189)	5.80632
TCGA-A7-A2KD-01	Luminal B(n=189)	5.97645
TCGA-A8-A06N-01	Luminal B(n=189)	5.96653
TCGA-A8-A06O-01	Luminal B(n=189)	5.03069
TCGA-A8-A06Q-01	Luminal B(n=189)	4.59748
TCGA-A8-A06R-01	Luminal B(n=189)	4.77696
TCGA-A8-A06X-01	Luminal B(n=189)	5.18848
TCGA-A8-A06Z-01	Luminal B(n=189)	6.01663
TCGA-A8-A075-01	Luminal B(n=189)	5.42926
TCGA-A8-A076-01	Luminal B(n=189)	6.55392
TCGA-A8-A079-01	Luminal B(n=189)	5.86282
TCGA-A8-A07L-01	Luminal B(n=189)	6.60305
TCGA-A8-A07S-01	Luminal B(n=189)	5.15881
TCGA-A8-A07W-01	Luminal B(n=189)	5.85793
TCGA-A8-A081-01	Luminal B(n=189)	6.01576
TCGA-A8-A082-01	Luminal B(n=189)	5.05423
TCGA-A8-A084-01	Luminal B(n=189)	5.98808
TCGA-A8-A08F-01	Luminal B(n=189)	5.13393
TCGA-A8-A08G-01	Luminal B(n=189)	5.75012
TCGA-A8-A08I-01	Luminal B(n=189)	5.79413
TCGA-A8-A08P-01	Luminal B(n=189)	5.60486
TCGA-A8-A08S-01	Luminal B(n=189)	6.14652
TCGA-A8-A092-01	Luminal B(n=189)	5.91723
TCGA-A8-A095-01	Luminal B(n=189)	5.7462
TCGA-A8-A096-01	Luminal B(n=189)	5.56645
TCGA-A8-A09C-01	Luminal B(n=189)	5.16768
TCGA-A8-A09I-01	Luminal B(n=189)	5.47623
TCGA-A8-A09M-01	Luminal B(n=189)	5.3471
TCGA-A8-A09N-01	Luminal B(n=189)	5.72051
TCGA-A8-A09Q-01	Luminal B(n=189)	5.0088
TCGA-A8-A09R-01	Luminal B(n=189)	5.75257
TCGA-A8-A09W-01	Luminal B(n=189)	7.25754
TCGA-AC-A2BM-01	Luminal B(n=189)	5.00805
TCGA-AN-A03Y-01	Luminal B(n=189)	4.96756
TCGA-AN-A0AJ-01	Luminal B(n=189)	5.52438
TCGA-AN-A0AK-01	Luminal B(n=189)	5.51973
TCGA-AN-A0AM-01	Luminal B(n=189)	5.02597
TCGA-AN-A0FF-01	Luminal B(n=189)	5.63645
TCGA-AN-A0FY-01	Luminal B(n=189)	5.79506
TCGA-AN-A0XR-01	Luminal B(n=189)	5.56085
TCGA-AO-A03N-01	Luminal B(n=189)	4.22376
TCGA-AO-A03O-01	Luminal B(n=189)	5.52457
TCGA-AO-A03P-01	Luminal B(n=189)	4.79876
TCGA-AO-A0J3-01	Luminal B(n=189)	5.00257
TCGA-AO-A0J7-01	Luminal B(n=189)	5.88439
TCGA-AO-A0JD-01	Luminal B(n=189)	4.93276
TCGA-AO-A0JM-01	Luminal B(n=189)	5.9421
TCGA-AO-A1KP-01	Luminal B(n=189)	5.05887
TCGA-AO-A1KS-01	Luminal B(n=189)	6.23376
TCGA-AO-A1KT-01	Luminal B(n=189)	5.69866
TCGA-AQ-A04H-01	Luminal B(n=189)	5.7362
TCGA-AR-A0TQ-01	Luminal B(n=189)	5.49205
TCGA-AR-A0TT-01	Luminal B(n=189)	4.95549
TCGA-AR-A0TV-01	Luminal B(n=189)	6.12279
TCGA-AR-A0TY-01	Luminal B(n=189)	4.96357
TCGA-AR-A0U2-01	Luminal B(n=189)	5.8705
TCGA-AR-A1AW-01	Luminal B(n=189)	4.76312
TCGA-AR-A24H-01	Luminal B(n=189)	5.72732
TCGA-AR-A24K-01	Luminal B(n=189)	4.72328
TCGA-AR-A24N-01	Luminal B(n=189)	5.08506
TCGA-AR-A24R-01	Luminal B(n=189)	5.99618
TCGA-AR-A24S-01	Luminal B(n=189)	5.92549
TCGA-AR-A24Z-01	Luminal B(n=189)	5.9935
TCGA-AR-A250-01	Luminal B(n=189)	5.77158
TCGA-AR-A2LK-01	Luminal B(n=189)	5.43285
TCGA-AR-A2LL-01	Luminal B(n=189)	5.43046
TCGA-B6-A0IB-01	Luminal B(n=189)	5.07977
TCGA-B6-A0IN-01	Luminal B(n=189)	4.19911
TCGA-B6-A0RL-01	Luminal B(n=189)	6.70124
TCGA-B6-A0WV-01	Luminal B(n=189)	5.93359
TCGA-B6-A0WW-01	Luminal B(n=189)	6.48339
TCGA-B6-A0X5-01	Luminal B(n=189)	5.85961
TCGA-B6-A1KC-01	Luminal B(n=189)	4.79313
TCGA-B6-A1KN-01	Luminal B(n=189)	7.30975
TCGA-BH-A0AU-01	Luminal B(n=189)	5.49664
TCGA-BH-A0BD-01	Luminal B(n=189)	5.24914
TCGA-BH-A0BF-01	Luminal B(n=189)	5.20599
TCGA-BH-A0BZ-01	Luminal B(n=189)	5.96307
TCGA-BH-A0C0-01	Luminal B(n=189)	6.03968
TCGA-BH-A0C3-01	Luminal B(n=189)	4.84253
TCGA-BH-A0C7-01	Luminal B(n=189)	6.26324
TCGA-BH-A0H0-01	Luminal B(n=189)	5.69237
TCGA-BH-A0HU-01	Luminal B(n=189)	6.19522
TCGA-BH-A0HW-01	Luminal B(n=189)	5.62899
TCGA-BH-A0HY-01	Luminal B(n=189)	5.90637
TCGA-BH-A0W3-01	Luminal B(n=189)	5.41632
TCGA-BH-A18L-01	Luminal B(n=189)	6.41167
TCGA-BH-A18U-01	Luminal B(n=189)	5.34668
TCGA-BH-A1F2-01	Luminal B(n=189)	6.24627
TCGA-BH-A1F8-01	Luminal B(n=189)	6.15227
TCGA-BH-A1FD-01	Luminal B(n=189)	4.74097
TCGA-BH-A1FJ-01	Luminal B(n=189)	5.64972
TCGA-BH-A1FM-01	Luminal B(n=189)	4.73748
TCGA-BH-A1FN-01	Luminal B(n=189)	5.4811
TCGA-BH-A202-01	Luminal B(n=189)	5.77237
TCGA-BH-A204-01	Luminal B(n=189)	5.76005
TCGA-BH-A209-01	Luminal B(n=189)	5.08561
TCGA-C8-A12M-01	Luminal B(n=189)	5.85323
TCGA-C8-A12U-01	Luminal B(n=189)	5.8021
TCGA-C8-A12W-01	Luminal B(n=189)	5.43274
TCGA-C8-A130-01	Luminal B(n=189)	4.04951
TCGA-C8-A1HG-01	Luminal B(n=189)	5.84978
TCGA-C8-A1HL-01	Luminal B(n=189)	5.10714
TCGA-C8-A1HM-01	Luminal B(n=189)	5.81707
TCGA-C8-A1HN-01	Luminal B(n=189)	5.61832
TCGA-C8-A26V-01	Luminal B(n=189)	6.11882
TCGA-C8-A26W-01	Luminal B(n=189)	5.70316
TCGA-C8-A274-01	Luminal B(n=189)	5.35481
TCGA-C8-A27A-01	Luminal B(n=189)	6.09357
TCGA-C8-A3M8-01	Luminal B(n=189)	5.77491
TCGA-D8-A13Y-01	Luminal B(n=189)	5.86521
TCGA-D8-A1J8-01	Luminal B(n=189)	6.32576
TCGA-D8-A1J9-01	Luminal B(n=189)	4.64929
TCGA-D8-A1JC-01	Luminal B(n=189)	5.65599
TCGA-D8-A1JD-01	Luminal B(n=189)	6.28398
TCGA-D8-A1JE-01	Luminal B(n=189)	6.10884
TCGA-D8-A1JI-01	Luminal B(n=189)	6.16827
TCGA-D8-A1JJ-01	Luminal B(n=189)	5.36661
TCGA-D8-A1JT-01	Luminal B(n=189)	6.48465
TCGA-D8-A1X5-01	Luminal B(n=189)	5.66165
TCGA-D8-A1X6-01	Luminal B(n=189)	5.41892
TCGA-D8-A1X7-01	Luminal B(n=189)	5.42768
TCGA-D8-A1XF-01	Luminal B(n=189)	6.37237
TCGA-D8-A1XL-01	Luminal B(n=189)	5.78965
TCGA-D8-A1XR-01	Luminal B(n=189)	5.89586
TCGA-D8-A1XZ-01	Luminal B(n=189)	5.90117
TCGA-D8-A1Y1-01	Luminal B(n=189)	5.44213
TCGA-D8-A1Y2-01	Luminal B(n=189)	5.73114
TCGA-D8-A1Y3-01	Luminal B(n=189)	5.464
TCGA-D8-A27N-01	Luminal B(n=189)	5.89044
TCGA-D8-A27R-01	Luminal B(n=189)	5.05274
TCGA-D8-A27W-01	Luminal B(n=189)	5.3991
TCGA-E2-A109-01	Luminal B(n=189)	5.35605
TCGA-E2-A10C-01	Luminal B(n=189)	5.1286
TCGA-E2-A14O-01	Luminal B(n=189)	4.61195
TCGA-E2-A14S-01	Luminal B(n=189)	5.55594
TCGA-E2-A155-01	Luminal B(n=189)	5.65097
TCGA-E2-A15A-01	Luminal B(n=189)	5.41369
TCGA-E2-A15A-06	Luminal B(n=189)	5.36579
TCGA-E2-A15K-01	Luminal B(n=189)	5.61
TCGA-E2-A15K-06	Luminal B(n=189)	5.42482
TCGA-E2-A15S-01	Luminal B(n=189)	5.77655
TCGA-E2-A1L7-01	Luminal B(n=189)	5.617
TCGA-E9-A1N6-01	Luminal B(n=189)	5.95935
TCGA-E9-A1NA-01	Luminal B(n=189)	5.32496
TCGA-E9-A1NF-01	Luminal B(n=189)	5.25274
TCGA-E9-A1NI-01	Luminal B(n=189)	4.86331
TCGA-E9-A1R4-01	Luminal B(n=189)	5.72391
TCGA-E9-A1R7-01	Luminal B(n=189)	5.68847
TCGA-E9-A1RB-01	Luminal B(n=189)	6.39075
TCGA-E9-A1RE-01	Luminal B(n=189)	5.48686
TCGA-E9-A226-01	Luminal B(n=189)	6.11487
TCGA-E9-A228-01	Luminal B(n=189)	5.70997
TCGA-E9-A22A-01	Luminal B(n=189)	5.27062
TCGA-E9-A22D-01	Luminal B(n=189)	5.53343
TCGA-E9-A22E-01	Luminal B(n=189)	5.41574
TCGA-E9-A22H-01	Luminal B(n=189)	6.23963
TCGA-E9-A249-01	Luminal B(n=189)	5.67058
TCGA-E9-A2JS-01	Luminal B(n=189)	5.46833
TCGA-E9-A3HO-01	Luminal B(n=189)	4.96532
TCGA-EW-A1IY-01	Luminal B(n=189)	5.47019
TCGA-EW-A1J6-01	Luminal B(n=189)	4.0016
TCGA-EW-A1OX-01	Luminal B(n=189)	5.64347
TCGA-EW-A1OY-01	Luminal B(n=189)	5.31689
TCGA-EW-A1OZ-01	Luminal B(n=189)	5.26641
TCGA-EW-A1P0-01	Luminal B(n=189)	6.2325
TCGA-EW-A1PC-01	Luminal B(n=189)	5.61251
TCGA-EW-A2FW-01	Luminal B(n=189)	5.689
TCGA-GM-A2DO-01	Luminal B(n=189)	4.5337
TCGA-A2-A04W-01	Her2-enriched(n=67)	5.38349
TCGA-A2-A04X-01	Her2-enriched(n=67)	5.12665
TCGA-A2-A0CX-01	Her2-enriched(n=67)	5.40198
TCGA-A2-A0D1-01	Her2-enriched(n=67)	4.07
TCGA-A2-A0EQ-01	Her2-enriched(n=67)	4.78541
TCGA-A2-A0T1-01	Her2-enriched(n=67)	5.37449
TCGA-A8-A07I-01	Her2-enriched(n=67)	5.74622
TCGA-A8-A08B-01	Her2-enriched(n=67)	4.91452
TCGA-A8-A08J-01	Her2-enriched(n=67)	5.39575
TCGA-A8-A08L-01	Her2-enriched(n=67)	5.30505
TCGA-A8-A08X-01	Her2-enriched(n=67)	4.5417
TCGA-A8-A094-01	Her2-enriched(n=67)	5.93285
TCGA-A8-A09G-01	Her2-enriched(n=67)	5.7515
TCGA-A8-A09X-01	Her2-enriched(n=67)	5.3184
TCGA-A8-A0A7-01	Her2-enriched(n=67)	4.7876
TCGA-AC-A23H-01	Her2-enriched(n=67)	5.86914
TCGA-AN-A04C-01	Her2-enriched(n=67)	4.63622
TCGA-AN-A0FV-01	Her2-enriched(n=67)	5.63148
TCGA-AO-A0J2-01	Her2-enriched(n=67)	5.55102
TCGA-AO-A0JE-01	Her2-enriched(n=67)	5.89124
TCGA-AO-A12D-01	Her2-enriched(n=67)	4.65198
TCGA-AR-A0TX-01	Her2-enriched(n=67)	5.71529
TCGA-AR-A24U-01	Her2-enriched(n=67)	5.17668
TCGA-AR-A254-01	Her2-enriched(n=67)	5.36911
TCGA-B6-A0I9-01	Her2-enriched(n=67)	5.15789
TCGA-B6-A0IK-01	Her2-enriched(n=67)	6.00266
TCGA-B6-A0RH-01	Her2-enriched(n=67)	5.26605
TCGA-B6-A0RS-01	Her2-enriched(n=67)	5.80909
TCGA-BH-A0AW-01	Her2-enriched(n=67)	4.86207
TCGA-BH-A0B7-01	Her2-enriched(n=67)	5.66468
TCGA-BH-A0EE-01	Her2-enriched(n=67)	4.94845
TCGA-BH-A18P-01	Her2-enriched(n=67)	6.39532
TCGA-BH-A18R-01	Her2-enriched(n=67)	5.21473
TCGA-BH-A1EN-01	Her2-enriched(n=67)	4.75373
TCGA-BH-A1EV-01	Her2-enriched(n=67)	5.68839
TCGA-BH-A203-01	Her2-enriched(n=67)	5.13006
TCGA-C8-A12L-01	Her2-enriched(n=67)	6.13665
TCGA-C8-A12P-01	Her2-enriched(n=67)	5.13002
TCGA-C8-A12Q-01	Her2-enriched(n=67)	5.68604
TCGA-C8-A12T-01	Her2-enriched(n=67)	5.10108
TCGA-C8-A12Z-01	Her2-enriched(n=67)	5.54608
TCGA-C8-A135-01	Her2-enriched(n=67)	5.19651
TCGA-C8-A137-01	Her2-enriched(n=67)	5.71132
TCGA-C8-A138-01	Her2-enriched(n=67)	4.82181
TCGA-C8-A1HF-01	Her2-enriched(n=67)	5.2375
TCGA-C8-A1HK-01	Her2-enriched(n=67)	6.04496
TCGA-C8-A26X-01	Her2-enriched(n=67)	3.94615
TCGA-C8-A26Y-01	Her2-enriched(n=67)	5.33023
TCGA-C8-A275-01	Her2-enriched(n=67)	5.48957
TCGA-C8-A278-01	Her2-enriched(n=67)	5.02445
TCGA-D8-A13Z-01	Her2-enriched(n=67)	5.99379
TCGA-D8-A1JA-01	Her2-enriched(n=67)	6.06994
TCGA-D8-A1JF-01	Her2-enriched(n=67)	5.14901
TCGA-D8-A1JG-01	Her2-enriched(n=67)	5.62405
TCGA-D8-A1XJ-01	Her2-enriched(n=67)	5.49879
TCGA-D8-A1XT-01	Her2-enriched(n=67)	6.11429
TCGA-E2-A14P-01	Her2-enriched(n=67)	6.5566
TCGA-E2-A14V-01	Her2-enriched(n=67)	5.70054
TCGA-E2-A152-01	Her2-enriched(n=67)	5.97413
TCGA-E2-A1B0-01	Her2-enriched(n=67)	5.52785
TCGA-E2-A1LB-01	Her2-enriched(n=67)	5.91955
TCGA-E9-A1RH-01	Her2-enriched(n=67)	5.39438
TCGA-E9-A248-01	Her2-enriched(n=67)	4.82421
TCGA-EW-A1OV-01	Her2-enriched(n=67)	4.96235
TCGA-EW-A2FR-01	Her2-enriched(n=67)	5.49537
TCGA-GM-A2DB-01	Her2-enriched(n=67)	3.58276
TCGA-GM-A2DH-01	Her2-enriched(n=67)	5.6721
TCGA-A1-A0SK-01	Basal-like(n=140)	5.49184
TCGA-A1-A0SO-01	Basal-like(n=140)	5.02488
TCGA-A1-A0SP-01	Basal-like(n=140)	5.30715
TCGA-A2-A04P-01	Basal-like(n=140)	3.48956
TCGA-A2-A04Q-01	Basal-like(n=140)	4.9981
TCGA-A2-A04T-01	Basal-like(n=140)	4.88724
TCGA-A2-A04U-01	Basal-like(n=140)	4.73942
TCGA-A2-A0CM-01	Basal-like(n=140)	5.54605
TCGA-A2-A0D0-01	Basal-like(n=140)	5.11251
TCGA-A2-A0D2-01	Basal-like(n=140)	4.81704
TCGA-A2-A0ST-01	Basal-like(n=140)	4.79667
TCGA-A2-A0SX-01	Basal-like(n=140)	5.23242
TCGA-A2-A0T0-01	Basal-like(n=140)	5.18341
TCGA-A2-A0T2-01	Basal-like(n=140)	4.57822
TCGA-A2-A0YE-01	Basal-like(n=140)	4.81322
TCGA-A2-A0YJ-01	Basal-like(n=140)	5.67753
TCGA-A2-A0YM-01	Basal-like(n=140)	6.16609
TCGA-A2-A1G1-01	Basal-like(n=140)	5.48317
TCGA-A2-A25F-01	Basal-like(n=140)	5.30441
TCGA-A7-A0CE-01	Basal-like(n=140)	4.99071
TCGA-A7-A0DA-01	Basal-like(n=140)	5.15727
TCGA-A7-A13D-01	Basal-like(n=140)	4.43193
TCGA-A7-A13E-01	Basal-like(n=140)	4.90441
TCGA-A7-A26F-01	Basal-like(n=140)	4.50541
TCGA-A7-A26G-01	Basal-like(n=140)	5.37647
TCGA-A7-A26I-01	Basal-like(n=140)	4.59916
TCGA-A8-A07C-01	Basal-like(n=140)	5.50374
TCGA-A8-A07O-01	Basal-like(n=140)	5.74591
TCGA-A8-A07R-01	Basal-like(n=140)	5.60518
TCGA-A8-A07U-01	Basal-like(n=140)	4.8011
TCGA-A8-A08R-01	Basal-like(n=140)	5.26894
TCGA-AC-A2BK-01	Basal-like(n=140)	5.97204
TCGA-AC-A2QH-01	Basal-like(n=140)	3.62687
TCGA-AN-A04D-01	Basal-like(n=140)	4.22028
TCGA-AN-A0AL-01	Basal-like(n=140)	5.44531
TCGA-AN-A0AT-01	Basal-like(n=140)	4.66185
TCGA-AN-A0FJ-01	Basal-like(n=140)	4.63758
TCGA-AN-A0FL-01	Basal-like(n=140)	4.89341
TCGA-AN-A0FX-01	Basal-like(n=140)	5.39376
TCGA-AN-A0G0-01	Basal-like(n=140)	5.46868
TCGA-AN-A0XU-01	Basal-like(n=140)	4.74003
TCGA-AO-A0J4-01	Basal-like(n=140)	5.216
TCGA-AO-A0J6-01	Basal-like(n=140)	6.00845
TCGA-AO-A0JL-01	Basal-like(n=140)	3.77129
TCGA-AO-A124-01	Basal-like(n=140)	4.96868
TCGA-AO-A128-01	Basal-like(n=140)	5.72867
TCGA-AO-A129-01	Basal-like(n=140)	4.18409
TCGA-AO-A12F-01	Basal-like(n=140)	4.61422
TCGA-AO-A1KR-01	Basal-like(n=140)	3.73239
TCGA-AQ-A04J-01	Basal-like(n=140)	4.18387
TCGA-AR-A0TP-01	Basal-like(n=140)	4.32963
TCGA-AR-A0TS-01	Basal-like(n=140)	5.63503
TCGA-AR-A0TU-01	Basal-like(n=140)	4.69835
TCGA-AR-A0U0-01	Basal-like(n=140)	5.29878
TCGA-AR-A0U4-01	Basal-like(n=140)	5.13766
TCGA-AR-A1AH-01	Basal-like(n=140)	4.52098
TCGA-AR-A1AI-01	Basal-like(n=140)	4.79696
TCGA-AR-A1AJ-01	Basal-like(n=140)	5.93018
TCGA-AR-A1AQ-01	Basal-like(n=140)	4.28166
TCGA-AR-A1AR-01	Basal-like(n=140)	5.88882
TCGA-AR-A1AY-01	Basal-like(n=140)	5.20141
TCGA-AR-A24Q-01	Basal-like(n=140)	5.83854
TCGA-AR-A251-01	Basal-like(n=140)	5.25774
TCGA-AR-A256-01	Basal-like(n=140)	5.08819
TCGA-AR-A2LR-01	Basal-like(n=140)	5.04092
TCGA-B6-A0I1-01	Basal-like(n=140)	5.07556
TCGA-B6-A0I2-01	Basal-like(n=140)	4.62412
TCGA-B6-A0I6-01	Basal-like(n=140)	5.15453
TCGA-B6-A0IJ-01	Basal-like(n=140)	4.95995
TCGA-B6-A0IQ-01	Basal-like(n=140)	4.58212
TCGA-B6-A0RE-01	Basal-like(n=140)	4.88184
TCGA-B6-A0RT-01	Basal-like(n=140)	5.00992
TCGA-B6-A0RU-01	Basal-like(n=140)	5.50733
TCGA-B6-A0WX-01	Basal-like(n=140)	5.24017
TCGA-B6-A0X1-01	Basal-like(n=140)	5.59477
TCGA-B6-A1KF-01	Basal-like(n=140)	5.95157
TCGA-BH-A0AV-01	Basal-like(n=140)	5.43078
TCGA-BH-A0B3-01	Basal-like(n=140)	4.7678
TCGA-BH-A0BG-01	Basal-like(n=140)	4.6246
TCGA-BH-A0BL-01	Basal-like(n=140)	5.05245
TCGA-BH-A0BW-01	Basal-like(n=140)	6.02441
TCGA-BH-A0DL-01	Basal-like(n=140)	5.11961
TCGA-BH-A0E0-01	Basal-like(n=140)	3.26064
TCGA-BH-A0E6-01	Basal-like(n=140)	4.28245
TCGA-BH-A0RX-01	Basal-like(n=140)	5.09821
TCGA-BH-A0WA-01	Basal-like(n=140)	5.62153
TCGA-BH-A18G-01	Basal-like(n=140)	4.89493
TCGA-BH-A18Q-01	Basal-like(n=140)	4.85686
TCGA-BH-A18T-01	Basal-like(n=140)	5.0077
TCGA-BH-A18V-01	Basal-like(n=140)	5.64342
TCGA-BH-A18V-06	Basal-like(n=140)	5.39114
TCGA-BH-A1F0-01	Basal-like(n=140)	5.78896
TCGA-BH-A1F6-01	Basal-like(n=140)	5.63384
TCGA-BH-A1FC-01	Basal-like(n=140)	5.52959
TCGA-C8-A12K-01	Basal-like(n=140)	4.84186
TCGA-C8-A12V-01	Basal-like(n=140)	5.19146
TCGA-C8-A131-01	Basal-like(n=140)	5.22569
TCGA-C8-A134-01	Basal-like(n=140)	4.89739
TCGA-C8-A1HJ-01	Basal-like(n=140)	4.53277
TCGA-C8-A27B-01	Basal-like(n=140)	5.53126
TCGA-D8-A142-01	Basal-like(n=140)	5.077
TCGA-D8-A143-01	Basal-like(n=140)	5.06412
TCGA-D8-A147-01	Basal-like(n=140)	4.95241
TCGA-D8-A1JK-01	Basal-like(n=140)	4.84779
TCGA-D8-A1JL-01	Basal-like(n=140)	5.59204
TCGA-D8-A1JM-01	Basal-like(n=140)	6.02673
TCGA-D8-A1XK-01	Basal-like(n=140)	5.71024
TCGA-D8-A1XQ-01	Basal-like(n=140)	4.82478
TCGA-D8-A27F-01	Basal-like(n=140)	4.66437
TCGA-D8-A27H-01	Basal-like(n=140)	5.18658
TCGA-D8-A27M-01	Basal-like(n=140)	5.45762
TCGA-E2-A14N-01	Basal-like(n=140)	5.26946
TCGA-E2-A14R-01	Basal-like(n=140)	4.09893
TCGA-E2-A14X-01	Basal-like(n=140)	4.09993
TCGA-E2-A14Y-01	Basal-like(n=140)	4.94317
TCGA-E2-A150-01	Basal-like(n=140)	5.0709
TCGA-E2-A158-01	Basal-like(n=140)	4.86512
TCGA-E2-A159-01	Basal-like(n=140)	4.87498
TCGA-E2-A1AZ-01	Basal-like(n=140)	4.89401
TCGA-E2-A1II-01	Basal-like(n=140)	5.12308
TCGA-E2-A1LG-01	Basal-like(n=140)	4.30126
TCGA-E2-A1LH-01	Basal-like(n=140)	4.09928
TCGA-E2-A1LI-01	Basal-like(n=140)	4.67608
TCGA-E2-A1LK-01	Basal-like(n=140)	5.55346
TCGA-E2-A1LL-01	Basal-like(n=140)	4.96375
TCGA-E2-A1LS-01	Basal-like(n=140)	3.46057
TCGA-E9-A1N8-01	Basal-like(n=140)	5.32151
TCGA-E9-A1N9-01	Basal-like(n=140)	5.12343
TCGA-E9-A1ND-01	Basal-like(n=140)	5.12278
TCGA-E9-A22G-01	Basal-like(n=140)	5.02728
TCGA-E9-A243-01	Basal-like(n=140)	4.92694
TCGA-E9-A244-01	Basal-like(n=140)	5.02579
TCGA-EW-A1OW-01	Basal-like(n=140)	5.14534
TCGA-EW-A1P4-01	Basal-like(n=140)	4.87088
TCGA-EW-A1P8-01	Basal-like(n=140)	6.09122
TCGA-EW-A1PB-01	Basal-like(n=140)	5.49183
TCGA-EW-A1PH-01	Basal-like(n=140)	5.27378
TCGA-GI-A2C9-01	Basal-like(n=140)	5.15778
TCGA-GM-A2DF-01	Basal-like(n=140)	3.82033
TCGA-HN-A2NL-01	Basal-like(n=140)	4.54613
TCGA-BH-A18V-11	Normal(n=572)	5.12016
TCGA-BH-A0BM-11	Normal(n=572)	5.17233
TCGA-BH-A1F2-11	Normal(n=572)	4.6134
TCGA-BH-A1F8-11	Normal(n=572)	5.09806
TCGA-BH-A18S-11	Normal(n=572)	4.84347
TCGA-BH-A0AY-11	Normal(n=572)	5.28004
TCGA-BH-A0DG-11	Normal(n=572)	5.40995
TCGA-BH-A0C0-11	Normal(n=572)	5.35823
TCGA-BH-A0BA-11	Normal(n=572)	5.29882
TCGA-E2-A1LH-11	Normal(n=572)	5.3315
TCGA-BH-A1FM-11	Normal(n=572)	5.11004
TCGA-E9-A1NG-11	Normal(n=572)	5.37009
TCGA-BH-A0E0-11	Normal(n=572)	4.63865
TCGA-A7-A0CE-11	Normal(n=572)	5.31653
TCGA-E9-A1N5-11	Normal(n=572)	5.34674
TCGA-BH-A1FC-11	Normal(n=572)	5.22645
TCGA-E9-A1RI-11	Normal(n=572)	4.83493
TCGA-E2-A15I-11	Normal(n=572)	4.45204
TCGA-BH-A0DK-11	Normal(n=572)	5.50756
TCGA-BH-A1EN-11	Normal(n=572)	4.84435
TCGA-E9-A1N4-11	Normal(n=572)	5.17518
TCGA-BH-A0B7-11	Normal(n=572)	5.20563
TCGA-BH-A18Q-11	Normal(n=572)	5.25325
TCGA-BH-A0BV-11	Normal(n=572)	5.45135
TCGA-BH-A1ET-11	Normal(n=572)	5.31886
TCGA-E9-A1RC-11	Normal(n=572)	4.64447
TCGA-BH-A0HA-11	Normal(n=572)	5.25628
TCGA-E9-A1RD-11	Normal(n=572)	4.93568
TCGA-E9-A1RB-11	Normal(n=572)	5.28729
TCGA-BH-A18J-11	Normal(n=572)	5.24595
TCGA-A7-A13F-11	Normal(n=572)	4.86431
TCGA-BH-A0AZ-11	Normal(n=572)	5.50931
TCGA-BH-A0DO-11	Normal(n=572)	4.9592
TCGA-BH-A1FE-11	Normal(n=572)	5.21648
TCGA-A7-A13E-11	Normal(n=572)	4.99309
TCGA-E9-A1NF-11	Normal(n=572)	5.23362
TCGA-AC-A2FM-11	Normal(n=572)	4.76533
TCGA-BH-A18N-11	Normal(n=572)	5.07852
TCGA-BH-A0BZ-11	Normal(n=572)	4.96702
TCGA-GI-A2C9-11	Normal(n=572)	5.34198
TCGA-BH-A0DT-11	Normal(n=572)	5.31733
TCGA-E9-A1N9-11	Normal(n=572)	4.9867
TCGA-E9-A1NA-11	Normal(n=572)	5.20956
TCGA-BH-A0BQ-11	Normal(n=572)	5.20234
TCGA-BH-A203-11	Normal(n=572)	4.84097
TCGA-BH-A0C3-11	Normal(n=572)	4.95268
TCGA-BH-A0BS-11	Normal(n=572)	5.23898
TCGA-BH-A0DV-11	Normal(n=572)	5.13814
TCGA-BH-A0HK-11	Normal(n=572)	5.39222
TCGA-E2-A15K-11	Normal(n=572)	4.63205
TCGA-E9-A1R7-11	Normal(n=572)	4.91157
TCGA-BH-A0H9-11	Normal(n=572)	4.58453
TCGA-GI-A2C8-11	Normal(n=572)	3.47664
TCGA-BH-A204-11	Normal(n=572)	4.41801
TCGA-BH-A0B3-11	Normal(n=572)	5.35833
TCGA-BH-A208-11	Normal(n=572)	5.10289
TCGA-BH-A1EU-11	Normal(n=572)	5.01763
TCGA-E9-A1ND-11	Normal(n=572)	4.84981
TCGA-BH-A1EV-11	Normal(n=572)	4.93362
TCGA-BH-A0DH-11	Normal(n=572)	4.85359
TCGA-A7-A13G-11	Normal(n=572)	4.40191
TCGA-BH-A0DP-11	Normal(n=572)	5.5102
TCGA-E9-A1RH-11	Normal(n=572)	4.21093
TCGA-E9-A1N6-11	Normal(n=572)	5.05977
TCGA-BH-A1FH-11	Normal(n=572)	5.20008
TCGA-BH-A0B8-11	Normal(n=572)	4.62507
TCGA-A7-A0DC-11	Normal(n=572)	4.90425
TCGA-E2-A1LS-11	Normal(n=572)	4.15386
TCGA-E2-A153-11	Normal(n=572)	5.32498
TCGA-BH-A18K-11	Normal(n=572)	5.02445
TCGA-BH-A1FR-11	Normal(n=572)	5.17299
TCGA-BH-A0BJ-11	Normal(n=572)	5.46498
TCGA-BH-A0H5-11	Normal(n=572)	5.16202
TCGA-BH-A18L-11	Normal(n=572)	5.22643
TCGA-BH-A1F0-11	Normal(n=572)	4.94711
TCGA-BH-A0B5-11	Normal(n=572)	4.41051
TCGA-BH-A0DZ-11	Normal(n=572)	5.06078
TCGA-BH-A18U-11	Normal(n=572)	5.04818
TCGA-BH-A0DL-11	Normal(n=572)	5.25559
TCGA-A7-A0CH-11	Normal(n=572)	4.86581
TCGA-E9-A1RF-11	Normal(n=572)	4.88047
TCGA-A7-A0D9-11	Normal(n=572)	4.84662
TCGA-BH-A18R-11	Normal(n=572)	4.8284
TCGA-E2-A1LB-11	Normal(n=572)	5.50088
TCGA-BH-A1FG-11	Normal(n=572)	4.22185
TCGA-E2-A158-11	Normal(n=572)	4.79561
TCGA-E2-A1BC-11	Normal(n=572)	4.4721
TCGA-BH-A0DD-11	Normal(n=572)	4.88244
TCGA-BH-A209-11	Normal(n=572)	5.22038
TCGA-BH-A1EO-11	Normal(n=572)	5.11288
TCGA-AC-A2FF-11	Normal(n=572)	5.26244
TCGA-E2-A15M-11	Normal(n=572)	5.06978
TCGA-BH-A0DQ-11	Normal(n=572)	5.31983
TCGA-BH-A1FN-11	Normal(n=572)	5.02753
TCGA-BH-A1F6-11	Normal(n=572)	4.91125
TCGA-E2-A1L7-11	Normal(n=572)	5.11419
TCGA-A7-A0DB-11	Normal(n=572)	5.051
TCGA-BH-A1EW-11	Normal(n=572)	5.772
TCGA-BH-A0BT-11	Normal(n=572)	5.42481
TCGA-BH-A0E1-11	Normal(n=572)	5.27064
TCGA-BH-A18M-11	Normal(n=572)	5.43619
TCGA-BH-A1FD-11	Normal(n=572)	4.71973
TCGA-BH-A1FB-11	Normal(n=572)	5.27811
TCGA-BH-A1FJ-11	Normal(n=572)	5.12904
TCGA-AC-A2FB-11	Normal(n=572)	5.06479
TCGA-BH-A0H7-11	Normal(n=572)	5.35452
TCGA-BH-A1FU-11	Normal(n=572)	5.31121
TCGA-BH-A0BC-11	Normal(n=572)	4.90711
TCGA-BH-A0AU-11	Normal(n=572)	5.29943
TCGA-AC-A23H-11	Normal(n=572)	4.86768
TCGA-BH-A0BW-11	Normal(n=572)	5.07521
TCGA-E2-A1IG-11	Normal(n=572)	4.84185
TCGA-BH-A18P-11	Normal(n=572)	4.56276
GTEX-1117F-2826-SM-5GZXL	Normal(n=572)	4.01257
GTEX-111YS-1926-SM-5GICC	Normal(n=572)	4.25776
GTEX-1122O-1226-SM-5H113	Normal(n=572)	4.0321
GTEX-117XS-1926-SM-5GICO	Normal(n=572)	3.24154
GTEX-117YX-1426-SM-5H12H	Normal(n=572)	4.20789
GTEX-1192X-2326-SM-5987X	Normal(n=572)	4.15137
GTEX-11DXW-0626-SM-5N9ER	Normal(n=572)	3.55949
GTEX-11DXY-2326-SM-5GICW	Normal(n=572)	3.44573
GTEX-11DXZ-1926-SM-5GZZL	Normal(n=572)	3.89239
GTEX-11DZ1-0326-SM-5N9BN	Normal(n=572)	4.14812
GTEX-11EI6-0626-SM-5985T	Normal(n=572)	4.23266
GTEX-11EM3-1326-SM-5N9C6	Normal(n=572)	3.97545
GTEX-11EMC-2026-SM-5A5JV	Normal(n=572)	3.93829
GTEX-11EQ9-1826-SM-5Q5AJ	Normal(n=572)	4.21801
GTEX-11GS4-2126-SM-5A5KR	Normal(n=572)	3.92125
GTEX-11GSO-1926-SM-5A5K3	Normal(n=572)	3.74953
GTEX-11GSP-0926-SM-9WYSG	Normal(n=572)	3.85798
GTEX-11I78-2226-SM-5PNYA	Normal(n=572)	3.80632
GTEX-11LCK-2426-SM-5HL5F	Normal(n=572)	3.79701
GTEX-11NSD-0926-SM-5N9DR	Normal(n=572)	4.26604
GTEX-11NV4-2026-SM-5N9DG	Normal(n=572)	3.58015
GTEX-11O72-2126-SM-5N9FO	Normal(n=572)	3.75809
GTEX-11OF3-1926-SM-59889	Normal(n=572)	3.66448
GTEX-11ONC-2126-SM-5HL6E	Normal(n=572)	4.18982
GTEX-11P7K-0726-SM-5EGKX	Normal(n=572)	4.39643
GTEX-11P81-1926-SM-5BC53	Normal(n=572)	4.0009
GTEX-11P82-1326-SM-5HL62	Normal(n=572)	3.04107
GTEX-11PRG-0826-SM-5EQ6A	Normal(n=572)	4.21412
GTEX-11TT1-2126-SM-5GU5Y	Normal(n=572)	4.25248
GTEX-11TUW-1826-SM-5BC5D	Normal(n=572)	4.0045
GTEX-11WQC-1726-SM-5GU4W	Normal(n=572)	4.25323
GTEX-11WQK-2426-SM-5GU5C	Normal(n=572)	4.6792
GTEX-11ZTT-2326-SM-5EQLG	Normal(n=572)	3.46728
GTEX-11ZUS-0826-SM-5FQUY	Normal(n=572)	3.70155
GTEX-1211K-1926-SM-5EQLB	Normal(n=572)	3.96255
GTEX-1269C-2426-SM-5FQSN	Normal(n=572)	3.6565
GTEX-12BJ1-1826-SM-5HL9N	Normal(n=572)	3.83491
GTEX-12KS4-0126-SM-5Q5A5	Normal(n=572)	3.80219
GTEX-12WSK-2226-SM-5GCO5	Normal(n=572)	4.56986
GTEX-12WSM-1726-SM-5BC6J	Normal(n=572)	3.58015
GTEX-12WSN-1326-SM-5GCNT	Normal(n=572)	4.12928
GTEX-12ZZX-1126-SM-5EGKB	Normal(n=572)	4.2765
GTEX-13113-5013-SM-7SB7G	Normal(n=572)	4.00988
GTEX-1313W-0826-SM-5EQ4T	Normal(n=572)	3.37351
GTEX-1314G-1226-SM-5BC6D	Normal(n=572)	4.39712
GTEX-131XW-0726-SM-5EGK3	Normal(n=572)	3.16173
GTEX-131YS-0626-SM-5EGKL	Normal(n=572)	3.68706
GTEX-132AR-0826-SM-5EGK6	Normal(n=572)	4.37016
GTEX-132NY-0826-SM-5K7Y7	Normal(n=572)	4.12267
GTEX-132Q8-1426-SM-5EGK7	Normal(n=572)	3.60288
GTEX-133LE-1726-SM-5K7VQ	Normal(n=572)	4.00809
GTEX-1399U-1826-SM-5PNZ1	Normal(n=572)	3.68145
GTEX-139T6-1626-SM-5PNYZ	Normal(n=572)	3.88947
GTEX-139T8-0826-SM-5L3DE	Normal(n=572)	4.26604
GTEX-139TU-0626-SM-5KM3X	Normal(n=572)	4.03826
GTEX-13CF2-2026-SM-5K7VI	Normal(n=572)	3.58376
GTEX-13CF3-2126-SM-5IFJP	Normal(n=572)	3.9364
GTEX-13D11-1026-SM-5IJFB	Normal(n=572)	4.31397
GTEX-13FHO-0826-SM-5L3E8	Normal(n=572)	4.04701
GTEX-13FTW-1426-SM-5LZWZ	Normal(n=572)	3.74093
GTEX-13FTX-1126-SM-5N9EN	Normal(n=572)	3.78346
GTEX-13FTY-2226-SM-5J1ND	Normal(n=572)	4.09761
GTEX-13N11-1726-SM-5J1OJ	Normal(n=572)	4.39369
GTEX-13N1W-0626-SM-5MR4U	Normal(n=572)	3.56071
GTEX-13NZ8-0126-SM-5IJCT	Normal(n=572)	4.05918
GTEX-13NZ9-1026-SM-5MR5K	Normal(n=572)	4.30743
GTEX-13NZB-2126-SM-5MR4Y	Normal(n=572)	4.17712
GTEX-13O3O-0826-SM-5K7WE	Normal(n=572)	3.774
GTEX-13O3P-0826-SM-5L3DH	Normal(n=572)	4.51728
GTEX-13O3Q-2226-SM-5KM4O	Normal(n=572)	4.04089
GTEX-13O61-1826-SM-5KM4I	Normal(n=572)	4.17073
GTEX-13OW5-2226-SM-5L3HC	Normal(n=572)	4.1375
GTEX-13OW8-0226-SM-5K7UP	Normal(n=572)	3.48285
GTEX-13PL6-2926-SM-5L3I2	Normal(n=572)	3.70929
GTEX-13PVQ-1026-SM-5KM3M	Normal(n=572)	3.45759
GTEX-13PVR-2226-SM-7DHKP	Normal(n=572)	4.29352
GTEX-13QIC-2326-SM-5LU5N	Normal(n=572)	3.77926
GTEX-13QJ3-0826-SM-7DHKK	Normal(n=572)	4.83794
GTEX-13S86-1226-SM-5S2OA	Normal(n=572)	4.36527
GTEX-13SLW-2526-SM-62LDQ	Normal(n=572)	4.04002
GTEX-13SLX-2326-SM-5ZZWE	Normal(n=572)	3.37823
GTEX-13VXU-2826-SM-664MA	Normal(n=572)	4.0781
GTEX-13W3W-1226-SM-5LU4H	Normal(n=572)	4.0268
GTEX-13W46-0826-SM-5LU3H	Normal(n=572)	3.63923
GTEX-144GL-2026-SM-5LU3O	Normal(n=572)	4.17951
GTEX-144GM-0926-SM-5O994	Normal(n=572)	3.75168
GTEX-145LT-0726-SM-5S2VM	Normal(n=572)	4.25399
GTEX-145ME-1526-SM-5Q5F2	Normal(n=572)	3.83491
GTEX-145MF-2226-SM-7EPIR	Normal(n=572)	3.17281
GTEX-145MN-1926-SM-5SIAI	Normal(n=572)	4.17153
GTEX-145MO-0826-SM-5NQBL	Normal(n=572)	3.27754
GTEX-146FH-0826-SM-5SI8T	Normal(n=572)	4.35191
GTEX-14753-2426-SM-5LU8U	Normal(n=572)	3.10534
GTEX-147F4-2826-SM-5NQBN	Normal(n=572)	3.76341
GTEX-14A5I-0726-SM-5TDEB	Normal(n=572)	3.89336
GTEX-14ABY-2126-SM-5QGQZ	Normal(n=572)	3.97911
GTEX-14AS3-1626-SM-5S2OY	Normal(n=572)	3.89142
GTEX-14B4R-1226-SM-5TDDT	Normal(n=572)	3.72247
GTEX-14BMU-1626-SM-5TDE7	Normal(n=572)	4.10601
GTEX-14BMV-0626-SM-793AU	Normal(n=572)	3.62293
GTEX-14DAR-1326-SM-7DUEG	Normal(n=572)	4.28614
GTEX-14E6C-1326-SM-62LEQ	Normal(n=572)	3.6241
GTEX-14E6E-1326-SM-5S2NR	Normal(n=572)	4.37016
GTEX-14E7W-0826-SM-62LEJ	Normal(n=572)	3.35233
GTEX-14H4A-2526-SM-5YYAY	Normal(n=572)	3.69711
GTEX-14ICK-2426-SM-6EU27	Normal(n=572)	4.06178
GTEX-14LLW-0626-SM-62LFC	Normal(n=572)	3.45312
GTEX-14PHY-1926-SM-5YY95	Normal(n=572)	4.19061
GTEX-14PJ4-2126-SM-6ETZJ	Normal(n=572)	4.35403
GTEX-14PJO-0726-SM-69LO8	Normal(n=572)	3.67129
GTEX-14PKU-0426-SM-6EU1P	Normal(n=572)	4.06953
GTEX-14PN4-0626-SM-62LFP	Normal(n=572)	3.47508
GTEX-15EOM-5019-SM-793DK	Normal(n=572)	4.46923
GTEX-15ER7-1626-SM-6PAMZ	Normal(n=572)	4.23955
GTEX-15ETS-0626-SM-7KUMX	Normal(n=572)	4.04439
GTEX-15FZZ-0726-SM-7KUFZ	Normal(n=572)	3.58856
GTEX-15G19-2126-SM-6M48J	Normal(n=572)	4.18903
GTEX-15RJE-2626-SM-7KFT1	Normal(n=572)	3.57168
GTEX-15SHW-1326-SM-6PAL8	Normal(n=572)	3.70044
GTEX-15UF6-0126-SM-6PAMB	Normal(n=572)	3.58856
GTEX-15UF7-0726-SM-6M46D	Normal(n=572)	4.35614
GTEX-169BO-1126-SM-7MGWN	Normal(n=572)	3.82069
GTEX-16BQI-1026-SM-7KUEA	Normal(n=572)	3.75382
GTEX-16NGA-0826-SM-718AF	Normal(n=572)	4.43563
GTEX-16YQH-2826-SM-6PAMY	Normal(n=572)	3.8846
GTEX-17EUY-1926-SM-7DUF6	Normal(n=572)	4.2765
GTEX-17EVP-0226-SM-79OND	Normal(n=572)	3.85599
GTEX-17EVQ-0426-SM-7LG57	Normal(n=572)	3.53107
GTEX-17F96-2426-SM-7IGLN	Normal(n=572)	3.81352
GTEX-17F97-2526-SM-7EWDV	Normal(n=572)	3.73444
GTEX-17F98-0526-SM-79OK5	Normal(n=572)	4.21645
GTEX-17F9E-2526-SM-7MGW2	Normal(n=572)	3.48543
GTEX-17GQL-0326-SM-7LG5U	Normal(n=572)	3.86592
GTEX-17HG3-0126-SM-7IGNH	Normal(n=572)	4.30524
GTEX-17HGU-1326-SM-79OKB	Normal(n=572)	4.16912
GTEX-17HHE-1426-SM-7EPH4	Normal(n=572)	4.27798
GTEX-17HHY-0926-SM-793C1	Normal(n=572)	4.18031
GTEX-17JCI-0726-SM-7EPH1	Normal(n=572)	3.98185
GTEX-17KNJ-2026-SM-7LG53	Normal(n=572)	4.36807
GTEX-17MF6-0326-SM-7EPH5	Normal(n=572)	3.57652
GTEX-17MFQ-0926-SM-7LG4S	Normal(n=572)	4.35332
GTEX-183FY-1126-SM-7DHLJ	Normal(n=572)	4.23266
GTEX-183WM-0726-SM-7LTAA	Normal(n=572)	3.39177
GTEX-18465-2026-SM-718AP	Normal(n=572)	3.60288
GTEX-18A66-1726-SM-7LG5N	Normal(n=572)	4.51286
GTEX-18A6Q-0926-SM-7LG4N	Normal(n=572)	3.80529
GTEX-18A7A-0726-SM-7LTAI	Normal(n=572)	4.12681
GTEX-18A7B-2626-SM-7LG55	Normal(n=572)	3.97177
GTEX-18D9A-1526-SM-7LG4J	Normal(n=572)	3.74308
GTEX-18QFQ-0826-SM-718AX	Normal(n=572)	4.56316
GTEX-1A3MV-1626-SM-731C1	Normal(n=572)	4.12184
GTEX-1A3MX-2726-SM-718B6	Normal(n=572)	4.10014
GTEX-1A8G7-2426-SM-731AK	Normal(n=572)	3.79494
GTEX-1AMEY-1026-SM-718AA	Normal(n=572)	4.18507
GTEX-1AX8Z-0926-SM-731AW	Normal(n=572)	4.57531
GTEX-1AX9I-0726-SM-73KWV	Normal(n=572)	4.22265
GTEX-1AX9J-1126-SM-731B7	Normal(n=572)	4.4121
GTEX-1B8KE-1226-SM-73KWK	Normal(n=572)	4.44361
GTEX-1B8KZ-1526-SM-7DUG7	Normal(n=572)	4.21645
GTEX-1B8L1-2426-SM-9WYTE	Normal(n=572)	3.96347
GTEX-1B8SG-1226-SM-7IGPF	Normal(n=572)	4.05137
GTEX-1B932-0826-SM-73KXG	Normal(n=572)	4.60881
GTEX-1B933-2526-SM-7IGO5	Normal(n=572)	3.78764
GTEX-1B97I-0426-SM-79OL7	Normal(n=572)	4.19692
GTEX-1B97J-0426-SM-79OLQ	Normal(n=572)	4.22188
GTEX-1BAJH-0826-SM-7EWEF	Normal(n=572)	4.0781
GTEX-1C475-1226-SM-7SB72	Normal(n=572)	4.29057
GTEX-1C64O-0726-SM-7DUFU	Normal(n=572)	4.55397
GTEX-1C6VQ-0426-SM-79OOX	Normal(n=572)	3.98459
GTEX-1C6VS-0726-SM-7EPHF	Normal(n=572)	3.90111
GTEX-1C6WA-2426-SM-7SB86	Normal(n=572)	3.52732
GTEX-1CAMR-1426-SM-793BO	Normal(n=572)	3.58736
GTEX-1CAMS-1426-SM-7IGPM	Normal(n=572)	4.1334
GTEX-1CB4E-0226-SM-79OLW	Normal(n=572)	4.12681
GTEX-1CB4G-2326-SM-79OOI	Normal(n=572)	3.91456
GTEX-1CB4J-1826-SM-7EWF9	Normal(n=572)	3.95327
GTEX-1E2YA-2726-SM-7IGPW	Normal(n=572)	3.45759
GTEX-1EKGG-2626-SM-7IGPY	Normal(n=572)	3.32524
GTEX-1EN7A-1426-SM-7PBY4	Normal(n=572)	4.04002
GTEX-1EU9M-2826-SM-7EWFH	Normal(n=572)	3.52231
GTEX-1EWIQ-1726-SM-7SB7T	Normal(n=572)	4.12102
GTEX-1F5PK-2126-SM-7PC28	Normal(n=572)	3.82782
GTEX-1F5PL-1026-SM-7RHI1	Normal(n=572)	4.17712
GTEX-1F6I4-2526-SM-7SB8F	Normal(n=572)	4.08066
GTEX-1F75A-1826-SM-7SB8G	Normal(n=572)	3.57773
GTEX-1F75B-0626-SM-7SB8A	Normal(n=572)	3.76235
GTEX-1F75I-2026-SM-7SB7N	Normal(n=572)	4.10601
GTEX-1GF9U-1726-SM-7MGY5	Normal(n=572)	3.99277
GTEX-1GF9V-2526-SM-7SB8K	Normal(n=572)	4.08151
GTEX-1GF9X-1026-SM-ACKX2	Normal(n=572)	4.27873
GTEX-1GMR2-1926-SM-9MQLZ	Normal(n=572)	3.38114
GTEX-1GMR3-2626-SM-7RHHG	Normal(n=572)	3.81044
GTEX-1GMR8-0726-SM-9KNVI	Normal(n=572)	4.22574
GTEX-1GMRU-0826-SM-9WYT7	Normal(n=572)	3.68482
GTEX-1GN1U-0526-SM-9KNTT	Normal(n=572)	3.60288
GTEX-1GN1W-1926-SM-7P8TH	Normal(n=572)	4.393
GTEX-1GN2E-2226-SM-9WG6J	Normal(n=572)	4.21801
GTEX-1GPI6-0626-SM-7RHHJ	Normal(n=572)	3.94673
GTEX-1GPI7-0926-SM-7PC3J	Normal(n=572)	3.852
GTEX-1GZ2Q-2626-SM-7MXV9	Normal(n=572)	4.31904
GTEX-1GZ4H-0326-SM-7P8QX	Normal(n=572)	4.30597
GTEX-1GZ4I-2826-SM-9MQK5	Normal(n=572)	3.55336
GTEX-1GZHY-0726-SM-9WG6B	Normal(n=572)	3.79597
GTEX-1H11D-1526-SM-9MQJY	Normal(n=572)	3.72792
GTEX-1H1CY-2226-SM-9WG7E	Normal(n=572)	3.93923
GTEX-1H1DG-0526-SM-9YFLN	Normal(n=572)	3.68032
GTEX-1H1E6-0926-SM-9YFLT	Normal(n=572)	4.64847
GTEX-1H1ZS-0126-SM-9YFKQ	Normal(n=572)	3.55704
GTEX-1H23P-0726-SM-9WG7K	Normal(n=572)	3.57046
GTEX-1H3VY-0926-SM-ACKXE	Normal(n=572)	3.91648
GTEX-1H4P4-2226-SM-9MQKQ	Normal(n=572)	3.83491
GTEX-1HBPM-0126-SM-ARL9E	Normal(n=572)	3.76341
GTEX-1HBPN-2326-SM-9WPPU	Normal(n=572)	3.77505
GTEX-1HC8U-0826-SM-ADEIL	Normal(n=572)	3.86987
GTEX-1HCU7-1026-SM-ADEIP	Normal(n=572)	3.95513
GTEX-1HCU8-0126-SM-ADEHH	Normal(n=572)	2.92676
GTEX-1HCU9-0326-SM-9WYSC	Normal(n=572)	3.66676
GTEX-1HCUA-0726-SM-ACKVU	Normal(n=572)	4.23802
GTEX-1HCVE-2626-SM-ADEJ8	Normal(n=572)	4.02237
GTEX-1HFI7-0126-SM-CGQFQ	Normal(n=572)	3.92505
GTEX-1HKZK-1826-SM-ADEJ2	Normal(n=572)	4.24641
GTEX-1HR98-0426-SM-COH36	Normal(n=572)	3.5656
GTEX-1HR9M-2426-SM-ACKXI	Normal(n=572)	3.95977
GTEX-1HSEH-2026-SM-ADEHN	Normal(n=572)	3.96532
GTEX-1HSGN-1526-SM-A9SMO	Normal(n=572)	4.35614
GTEX-1HSKV-2026-SM-CMKGX	Normal(n=572)	4.21645
GTEX-1HSMO-0826-SM-ADEIV	Normal(n=572)	3.44308
GTEX-1HT8W-2226-SM-CGQEC	Normal(n=572)	3.90881
GTEX-1HUB1-1626-SM-CM2SL	Normal(n=572)	3.99729
GTEX-1I19N-2826-SM-CL55D	Normal(n=572)	3.55827
GTEX-1I1GP-0426-SM-COH3N	Normal(n=572)	3.22558
GTEX-1I1GT-1126-SM-ARL7J	Normal(n=572)	3.75809
GTEX-1I1GU-1026-SM-ADEHJ	Normal(n=572)	4.20633
GTEX-1I1GV-2426-SM-CGQFM	Normal(n=572)	3.66676
GTEX-1I1HK-2426-SM-ADEHX	Normal(n=572)	4.13422
GTEX-1I4MK-1626-SM-CM2TJ	Normal(n=572)	3.74201
GTEX-1I6K6-0826-SM-ARL7Z	Normal(n=572)	4.78764
GTEX-1I6K7-1026-SM-A9SLK	Normal(n=572)	4.43296
GTEX-1ICG6-1326-SM-ACKWR	Normal(n=572)	3.23389
GTEX-1ICLY-1726-SM-B2LVT	Normal(n=572)	3.62761
GTEX-1ICLZ-0426-SM-B2LW2	Normal(n=572)	3.92884
GTEX-1IDFM-0426-SM-B2LVV	Normal(n=572)	3.88947
GTEX-1IDJE-0826-SM-CKZNZ	Normal(n=572)	4.20242
GTEX-1IDJF-2326-SM-ARL86	Normal(n=572)	3.82375
GTEX-1IDJH-2226-SM-E6CJV	Normal(n=572)	3.24732
GTEX-1IDJU-1826-SM-CMKHV	Normal(n=572)	3.64962
GTEX-1IE54-0626-SM-ARL8D	Normal(n=572)	4.04439
GTEX-1IGQW-0926-SM-ADEH6	Normal(n=572)	3.93734
GTEX-1IKJJ-2326-SM-COH3U	Normal(n=572)	3.47119
GTEX-1IKOE-1326-SM-CE6T6	Normal(n=572)	4.21412
GTEX-1IKOH-2326-SM-CM2TW	Normal(n=572)	3.73227
GTEX-1IOXB-1926-SM-ARL8E	Normal(n=572)	3.10417
GTEX-1IY9M-2726-SM-CMKG5	Normal(n=572)	4.11603
GTEX-1J8EW-2626-SM-CL53E	Normal(n=572)	3.6837
GTEX-1J8Q2-2726-SM-A9G2X	Normal(n=572)	3.52982
GTEX-1J8Q3-1326-SM-CMKI1	Normal(n=572)	4.31615
GTEX-1J8QM-2026-SM-ARZMW	Normal(n=572)	4.37504
GTEX-1JJE9-2326-SM-ARL8Q	Normal(n=572)	3.82477
GTEX-1JJEA-2726-SM-ARL8V	Normal(n=572)	3.74846
GTEX-1JK1U-1826-SM-ARL8W	Normal(n=572)	4.3978
GTEX-1JKYN-0726-SM-ARZMY	Normal(n=572)	4.11353
GTEX-1JKYR-0926-SM-CMKGJ	Normal(n=572)	4.6017
GTEX-1JMLX-2026-SM-CMKGN	Normal(n=572)	3.90304
GTEX-1JMOU-2026-SM-CMKGU	Normal(n=572)	3.49953
GTEX-1JMPY-0526-SM-CL54O	Normal(n=572)	4.2149
GTEX-1JMPZ-1626-SM-COH31	Normal(n=572)	4.20945
GTEX-1JMQK-2626-SM-COH2W	Normal(n=572)	4.09339
GTEX-1JN1M-3026-SM-CMKGK	Normal(n=572)	4.32697
GTEX-1JN6P-2426-SM-ARL99	Normal(n=572)	3.2068
GTEX-1K2DA-1726-SM-CGQGS	Normal(n=572)	4.42828
GTEX-1K9T9-1426-SM-DIPFQ	Normal(n=572)	4.04614
GTEX-1KAFJ-0226-SM-DIPEL	Normal(n=572)	3.96162
GTEX-1KANA-2026-SM-DIPFB	Normal(n=572)	4.38612
GTEX-1KANC-1426-SM-CYPT9	Normal(n=572)	4.05658
GTEX-1KD4Q-2326-SM-D4P3M	Normal(n=572)	3.81352
GTEX-1KD5A-1926-SM-DKPQA	Normal(n=572)	3.70155
GTEX-1KXAM-1026-SM-CY8IA	Normal(n=572)	4.40463
GTEX-1L5NE-2126-SM-CY8IH	Normal(n=572)	3.93829
GTEX-1LBAC-0926-SM-CXKY9	Normal(n=572)	4.47249
GTEX-1LC47-1226-SM-D4P44	Normal(n=572)	3.99186
GTEX-1LG7Z-0726-SM-CXKYD	Normal(n=572)	4.30159
GTEX-1LGRB-1826-SM-CNPQL	Normal(n=572)	4.33985
GTEX-1LNCM-0226-SM-DIPF4	Normal(n=572)	3.85
GTEX-1LSNL-2826-SM-E9U5L	Normal(n=572)	3.69265
GTEX-1LSNM-1326-SM-E9TJ1	Normal(n=572)	4.22188
GTEX-1LSVX-2426-SM-E6CJX	Normal(n=572)	3.62176
GTEX-1LVAM-0926-SM-E9TJ2	Normal(n=572)	4.33771
GTEX-1LVAN-1326-SM-CNPQE	Normal(n=572)	4.1635
GTEX-1M4P7-2626-SM-E9U5F	Normal(n=572)	3.45444
GTEX-1M5QR-2526-SM-E9U5P	Normal(n=572)	4.22033
GTEX-1MA7W-1026-SM-DKPQK	Normal(n=572)	4.23189
GTEX-1MA7X-1626-SM-E9U5B	Normal(n=572)	3.34752
GTEX-1MCC2-2126-SM-EWRON	Normal(n=572)	4.25776
GTEX-1MCYP-0126-SM-E6CIS	Normal(n=572)	4.37573
GTEX-1MJK2-2226-SM-EVYCR	Normal(n=572)	4.43696
GTEX-1MJK3-1126-SM-E9J3F	Normal(n=572)	3.94111
GTEX-1N2EE-2126-SM-E8VNN	Normal(n=572)	4.08321
GTEX-1N2EF-2226-SM-E9J33	Normal(n=572)	3.20038
GTEX-1N5O9-1126-SM-DTXEQ	Normal(n=572)	3.77294
GTEX-1NHNU-0926-SM-E9J2T	Normal(n=572)	3.94767
GTEX-1NUQO-2226-SM-E9U68	Normal(n=572)	4.6427
GTEX-1NV8Z-2826-SM-E8VME	Normal(n=572)	3.85798
GTEX-1OKEX-0826-SM-E9J2B	Normal(n=572)	4.0635
GTEX-1P4AB-1826-SM-E76PU	Normal(n=572)	3.90593
GTEX-1PDJ9-1126-SM-EXUSW	Normal(n=572)	3.83188
GTEX-1POEN-0926-SM-DTX88	Normal(n=572)	4.00899
GTEX-1PPGY-1526-SM-EVYBK	Normal(n=572)	3.77716
GTEX-1PPH7-0826-SM-E8VNX	Normal(n=572)	3.91169
GTEX-1QCLY-1626-SM-DTXDW	Normal(n=572)	4.32769
GTEX-1QCLZ-2326-SM-DTXDO	Normal(n=572)	4.03914
GTEX-1QEPI-0926-SM-DTXF3	Normal(n=572)	3.84599
GTEX-1QMI2-0726-SM-E9J4F	Normal(n=572)	3.87283
GTEX-1QP28-1226-SM-E9J2M	Normal(n=572)	4.00809
GTEX-1QP29-1726-SM-E8VMQ	Normal(n=572)	4.4489
GTEX-1QP9N-1826-SM-E8VMP	Normal(n=572)	3.69153
GTEX-1QPFJ-2026-SM-EVYBE	Normal(n=572)	4.2817
GTEX-1QW4Y-1026-SM-DTXE2	Normal(n=572)	4.13093
GTEX-1R46S-2526-SM-E8VN2	Normal(n=572)	4.22959
GTEX-1R7EU-1226-SM-E8VMR	Normal(n=572)	4.3067
GTEX-1R7EV-1526-SM-E8VOD	Normal(n=572)	3.32323
GTEX-1R9JW-0326-SM-EAZ45	Normal(n=572)	3.904
GTEX-1R9PM-1826-SM-EVYBH	Normal(n=572)	4.09845
GTEX-1R9PN-0326-SM-DTX85	Normal(n=572)	4.27798
GTEX-1RAZQ-1226-SM-EWRNL	Normal(n=572)	4.14731
GTEX-1RAZS-1226-SM-E8VMT	Normal(n=572)	3.81147
GTEX-1RLM8-2226-SM-EVYD1	Normal(n=572)	3.06695
GTEX-1RQEC-2026-SM-DTXDM	Normal(n=572)	4.02148
GTEX-1S82U-1126-SM-E9U6I	Normal(n=572)	3.67016
GTEX-1S82Z-0726-SM-E6CHX	Normal(n=572)	4.08491
GTEX-PSDG-1626-SM-48TCQ	Normal(n=572)	4.10518
GTEX-Q2AG-0326-SM-48U1O	Normal(n=572)	3.99367
GTEX-QDT8-0626-SM-48TYW	Normal(n=572)	3.90977
GTEX-QEG5-0726-SM-D4P1T	Normal(n=572)	4.16832
GTEX-QEL4-2126-SM-447AE	Normal(n=572)	4.34908
GTEX-QMRM-1626-SM-D4P1U	Normal(n=572)	3.92979
GTEX-QVJO-1826-SM-447C9	Normal(n=572)	3.57289
GTEX-R3RS-0626-SM-48FE1	Normal(n=572)	3.6792
GTEX-R53T-1526-SM-48FEK	Normal(n=572)	4.72083
GTEX-R55D-0826-SM-48FEA	Normal(n=572)	3.60051
GTEX-REY6-2426-SM-48FF5	Normal(n=572)	3.69153
GTEX-RU1J-0626-SM-4WAWY	Normal(n=572)	4.39712
GTEX-RU72-0626-SM-46MUI	Normal(n=572)	4.0321
GTEX-RUSQ-2026-SM-4GIAK	Normal(n=572)	4.53232
GTEX-RWS6-1926-SM-47JXY	Normal(n=572)	4.22342
GTEX-S32W-2026-SM-4AD6E	Normal(n=572)	4.0268
GTEX-S33H-0326-SM-4AD6N	Normal(n=572)	4.29278
GTEX-S341-1526-SM-4AD6K	Normal(n=572)	4.48349
GTEX-S4P3-1326-SM-4AD6V	Normal(n=572)	4.18903
GTEX-S4Q7-1126-SM-4AD6R	Normal(n=572)	4.20006
GTEX-S4UY-0726-SM-4AD6X	Normal(n=572)	3.89724
GTEX-S7SE-0826-SM-4AT4D	Normal(n=572)	3.70155
GTEX-SE5C-2126-SM-4BRUJ	Normal(n=572)	3.82782
GTEX-T2IS-1526-SM-32QPR	Normal(n=572)	4.12267
GTEX-T2YK-2226-SM-32QPT	Normal(n=572)	4.11853
GTEX-T5JC-2126-SM-32PMO	Normal(n=572)	4.2426
GTEX-T5JW-2026-SM-4DM63	Normal(n=572)	4.17792
GTEX-T6MN-0726-SM-32PML	Normal(n=572)	4.26153
GTEX-T6MO-0326-SM-32QOK	Normal(n=572)	4.12184
GTEX-TKQ1-0226-SM-33HB5	Normal(n=572)	4.22882
GTEX-TKQ2-1826-SM-33HB2	Normal(n=572)	4.11603
GTEX-TML8-1226-SM-32QON	Normal(n=572)	4.17073
GTEX-TMMY-0726-SM-33HBE	Normal(n=572)	4.45352
GTEX-U3ZH-1426-SM-4DXSR	Normal(n=572)	4.5552
GTEX-U3ZN-1926-SM-4DXSG	Normal(n=572)	4.29646
GTEX-U412-1826-SM-4DXTJ	Normal(n=572)	3.5472
GTEX-U8XE-0826-SM-4E3J1	Normal(n=572)	4.33056
GTEX-UJHI-1426-SM-3DB9C	Normal(n=572)	4.16189
GTEX-UPK5-2326-SM-3P5Z8	Normal(n=572)	4.6865
GTEX-UTHO-1026-SM-3GAF7	Normal(n=572)	4.45483
GTEX-V955-2026-SM-3GAFA	Normal(n=572)	4.18507
GTEX-VJWN-0726-SM-3GIJ8	Normal(n=572)	3.71149
GTEX-VUSG-2226-SM-4KKZO	Normal(n=572)	4.36317
GTEX-W5X1-2326-SM-3GIL6	Normal(n=572)	4.18745
GTEX-WFG8-2026-SM-EXOHO	Normal(n=572)	4.19219
GTEX-WFON-1826-SM-3GILG	Normal(n=572)	4.06781
GTEX-WHSB-1926-SM-EXOHH	Normal(n=572)	3.69153
GTEX-WI4N-1426-SM-3LK7H	Normal(n=572)	3.75809
GTEX-WOFL-0826-SM-3MJG1	Normal(n=572)	4.18824
GTEX-WRHU-0326-SM-3MJFY	Normal(n=572)	3.70929
GTEX-WXYG-2226-SM-4E3IM	Normal(n=572)	4.2502
GTEX-WY7C-2726-SM-3NB3P	Normal(n=572)	3.88655
GTEX-WYBS-0926-SM-3NM94	Normal(n=572)	4.08236
GTEX-WYJK-1326-SM-3NB2T	Normal(n=572)	4.23649
GTEX-WYVS-1726-SM-3NMAY	Normal(n=572)	4.22342
GTEX-X15G-1626-SM-3NMB3	Normal(n=572)	3.8166
GTEX-X261-0626-SM-3NMD9	Normal(n=572)	3.7866
GTEX-X4EP-2926-SM-3P5YQ	Normal(n=572)	3.8846
GTEX-X4XY-0926-SM-4E3JD	Normal(n=572)	4.04352
GTEX-X62O-0526-SM-EWRMA	Normal(n=572)	4.18428
GTEX-XBED-1626-SM-47JYN	Normal(n=572)	4.27426
GTEX-XGQ4-0926-SM-4AT4U	Normal(n=572)	4.07724
GTEX-XMD1-0826-SM-4AT52	Normal(n=572)	4.27277
GTEX-XMD2-0926-SM-4WWEF	Normal(n=572)	3.45404
GTEX-XMK1-1126-SM-4IHJ8	Normal(n=572)	3.21054
GTEX-XOT4-0726-SM-4GIAW	Normal(n=572)	3.83289
GTEX-XQ3S-1326-SM-4BOPQ	Normal(n=572)	3.73769
GTEX-XQ8I-2426-SM-4WAXY	Normal(n=572)	4.0505
GTEX-XUW1-2326-SM-4BOO5	Normal(n=572)	4.15947
GTEX-XUZC-1626-SM-4BRVP	Normal(n=572)	4.18269
GTEX-XV7Q-2326-SM-4BRVZ	Normal(n=572)	4.0036
GTEX-XYKS-1326-SM-4BRUN	Normal(n=572)	4.47184
GTEX-Y111-2026-SM-4SOJA	Normal(n=572)	3.76553
GTEX-Y114-2026-SM-4TT7L	Normal(n=572)	3.79597
GTEX-Y3I4-1526-SM-4TT7K	Normal(n=572)	4.23573
GTEX-Y3IK-2326-SM-4WWDT	Normal(n=572)	4.0321
GTEX-Y5LM-1726-SM-4VDSX	Normal(n=572)	3.98094
GTEX-Y5V5-2126-SM-4WWFO	Normal(n=572)	4.19849
GTEX-Y5V6-2126-SM-4WWFX	Normal(n=572)	4.12267
GTEX-Y8E4-1626-SM-5S2MW	Normal(n=572)	3.82477
GTEX-Y8LW-1626-SM-5IFHX	Normal(n=572)	3.73985
GTEX-Y9LG-1426-SM-5IFJZ	Normal(n=572)	3.8953
GTEX-YB5E-1726-SM-5IFJ3	Normal(n=572)	3.32769
GTEX-YB5K-1626-SM-5IFIN	Normal(n=572)	3.65306
GTEX-YEC3-1026-SM-5IFI5	Normal(n=572)	4.21801
GTEX-YECK-0726-SM-EZ6LV	Normal(n=572)	3.7126
GTEX-YFC4-1426-SM-5IFJG	Normal(n=572)	4.29939
GTEX-YFCO-1826-SM-4W1YH	Normal(n=572)	4.32625
GTEX-YJ8O-2226-SM-5IFHW	Normal(n=572)	4.0045
GTEX-Z9EW-1526-SM-EZ6LU	Normal(n=572)	4.0993
GTEX-ZA64-1526-SM-5CVMD	Normal(n=572)	3.90207
GTEX-ZAB4-2526-SM-5HL8M	Normal(n=572)	3.71809
GTEX-ZAJG-0626-SM-5HL8X	Normal(n=572)	3.50462
GTEX-ZAK1-1326-SM-EVYAS	Normal(n=572)	3.84298
GTEX-ZC5H-2626-SM-5J2MG	Normal(n=572)	4.2817
GTEX-ZDTT-2126-SM-DKPOM	Normal(n=572)	4.17473
GTEX-ZDXO-0126-SM-5S2ND	Normal(n=572)	3.82171
GTEX-ZDYS-1126-SM-5K7UB	Normal(n=572)	4.06264
GTEX-ZEX8-2226-SM-57WC6	Normal(n=572)	3.84499
GTEX-ZF29-1926-SM-5S2P1	Normal(n=572)	4.17712
GTEX-ZF2S-2026-SM-5E461	Normal(n=572)	4.5472
GTEX-ZF3C-2326-SM-5S2NC	Normal(n=572)	3.77505
GTEX-ZGAY-1726-SM-DO91P	Normal(n=572)	4.21023
GTEX-ZLFU-2126-SM-DO931	Normal(n=572)	4.15381
GTEX-ZLV1-1426-SM-DO92Z	Normal(n=572)	3.98459
GTEX-ZLWG-1926-SM-DO92J	Normal(n=572)	3.85499
GTEX-ZPIC-1126-SM-5BC7F	Normal(n=572)	3.92315
GTEX-ZQG8-0726-SM-5P9H9	Normal(n=572)	3.7866
GTEX-ZQUD-1926-SM-51MSA	Normal(n=572)	3.63459
GTEX-ZT9W-2026-SM-51MRA	Normal(n=572)	3.7148
GTEX-ZTPG-2826-SM-57WGA	Normal(n=572)	4.42492
GTEX-ZTTD-1026-SM-51MRD	Normal(n=572)	3.9364
GTEX-ZTX8-1226-SM-4YCE9	Normal(n=572)	4.38612
GTEX-ZU9S-1926-SM-5NQBP	Normal(n=572)	3.88069
GTEX-ZUA1-1526-SM-59HLS	Normal(n=572)	3.72028
GTEX-ZV6S-1826-SM-5NQ8D	Normal(n=572)	4.20242
GTEX-ZV7C-1826-SM-5NQ83	Normal(n=572)	4.36457
GTEX-ZVE2-1226-SM-5NQ8R	Normal(n=572)	4.22574
GTEX-ZVT2-1826-SM-5NQ8W	Normal(n=572)	3.89918
GTEX-ZVT4-1026-SM-57WC4	Normal(n=572)	3.72356
GTEX-ZVTK-0326-SM-51MRR	Normal(n=572)	3.77821
GTEX-ZVZQ-0826-SM-51MRF	Normal(n=572)	3.6837
GTEX-ZWKS-2826-SM-5NQ74	Normal(n=572)	4.12102
GTEX-ZXES-0826-SM-5E43C	Normal(n=572)	3.84197
GTEX-ZY6K-1626-SM-5GZWV	Normal(n=572)	4.35755
GTEX-ZYFC-0826-SM-5E44K	Normal(n=572)	3.91743
GTEX-ZYT6-0126-SM-5E45J	Normal(n=572)	3.84398
GTEX-ZYW4-0826-SM-5GIDG	Normal(n=572)	3.61941
GTEX-ZZ64-1226-SM-5E43R	Normal(n=572)	4.15866
GTEX-ZZPU-0626-SM-5E43T	Normal(n=572)	4.50589
