# Supplementary material for: Prognostic implications of TOR1B expression across cancer types: a focus on basal-like breast cancer and cellular adaptations to hypoxia
Source: J Cancer Res Clin Oncol. 2024 Jun 6;150(6):293. doi: 10.1007/s00432-024-05794-3 (PMC11156733; doi:10.1007/s00432-024-05794-3)
Supplement: Supplementary file 4 — Supplementary file4 (XLSX 13 KB) [file 432_2024_5794_MOESM4_ESM.xlsx]

## Sheet: Sheet1
CancerCode	pvalue	HR	Lower	Upper	Hazard Ratio(95%CI)
TCGA-GBMLGG(N=619)	1.2e-17	3.42077	2.5824	4.53133	3.42(2.58,4.53)
TCGA-LGG(N=474)	6.5e-08	3.17155	2.09191	4.8084	3.17(2.09,4.81)
TARGET-LAML(N=142)	3.2e-07	1.60274	1.33813	1.91969	1.60(1.34,1.92)
TCGA-BRCA(N=1044)	0.001	1.5579	1.19893	2.02436	1.56(1.20,2.02)
TCGA-LAML(N=209)	0.002	1.29361	1.09765	1.52456	1.29(1.10,1.52)
TCGA-ACC(N=77)	0.0021	2.04204	1.29567	3.21836	2.04(1.30,3.22)
TCGA-KIRP(N=276)	0.02	1.87006	1.09997	3.17929	1.87(1.10,3.18)
TCGA-BLCA(N=398)	0.02	1.26955	1.03281	1.56055	1.27(1.03,1.56)
TCGA-THCA(N=501)	0.02	4.31073	1.32629	14.0108	4.31(1.33,14.01)
TCGA-MESO(N=84)	0.02	1.77001	1.09896	2.85083	1.77(1.10,2.85)
TCGA-UVM(N=74)	0.08	1.70284	0.932649	3.10906	1.70(0.93,3.11)
TCGA-UCS(N=55)	0.11	1.50724	0.911726	2.49173	1.51(0.91,2.49)
TCGA-LUSC(N=468)	0.12	1.21989	0.949165	1.56784	1.22(0.95,1.57)
TCGA-CESC(N=273)	0.14	1.29854	0.918259	1.83631	1.30(0.92,1.84)
TCGA-PRAD(N=492)	0.17	1.91411	0.768281	4.76886	1.91(0.77,4.77)
TCGA-LUAD(N=490)	0.18	1.18528	0.923385	1.52147	1.19(0.92,1.52)
TCGA-GBM(N=144)	0.19	1.28705	0.884244	1.87336	1.29(0.88,1.87)
TCGA-LIHC(N=341)	0.2	1.15644	0.924263	1.44693	1.16(0.92,1.45)
TCGA-HNSC(N=509)	0.21	1.14608	0.927528	1.41612	1.15(0.93,1.42)
TCGA-SKCM-P(N=97)	0.38	1.25046	0.761668	2.05294	1.25(0.76,2.05)
TCGA-PCPG(N=170)	0.41	1.71975	0.473261	6.24928	1.72(0.47,6.25)
TARGET-ALL-R(N=99)	0.51	1.10044	0.827073	1.46416	1.10(0.83,1.46)
TARGET-WT(N=80)	0.53	1.17053	0.716044	1.9135	1.17(0.72,1.91)
TCGA-CHOL(N=33)	0.55	1.3191	0.528564	3.29199	1.32(0.53,3.29)
TCGA-TGCT(N=128)	0.56	2.18924	0.157103	30.5072	2.19(0.16,30.51)
TCGA-OV(N=406)	0.57	1.04974	0.88819	1.24067	1.05(0.89,1.24)
TCGA-ESCA(N=175)	0.6	1.10425	0.763992	1.59605	1.10(0.76,1.60)
TCGA-KICH(N=64)	0.69	1.23172	0.448362	3.38374	1.23(0.45,3.38)
TCGA-DLBC(N=44)	0.8	1.09741	0.542318	2.22069	1.10(0.54,2.22)
TCGA-COAD(N=278)	0.86	1.03652	0.686786	1.56435	1.04(0.69,1.56)
TCGA-KIRC(N=515)	0.00026	0.619579	0.478826	0.801708	0.62(0.48,0.80)
TCGA-READ(N=90)	0.36	0.720348	0.354973	1.4618	0.72(0.35,1.46)
TARGET-NB(N=151)	0.39	0.816839	0.515822	1.29352	0.82(0.52,1.29)
TCGA-UCEC(N=166)	0.49	0.873592	0.593603	1.28564	0.87(0.59,1.29)
TCGA-STAD(N=372)	0.62	0.940395	0.735644	1.20213	0.94(0.74,1.20)
TCGA-SARC(N=254)	0.66	0.931091	0.677301	1.27998	0.93(0.68,1.28)
TCGA-KIPAN(N=855)	0.66	0.952512	0.765473	1.18525	0.95(0.77,1.19)
TCGA-SKCM-M(N=347)	0.67	0.950569	0.754065	1.19828	0.95(0.75,1.20)
TCGA-COADREAD(N=368)	0.7	0.931812	0.652575	1.33053	0.93(0.65,1.33)
TCGA-SKCM(N=444)	0.7	0.959434	0.77668	1.18519	0.96(0.78,1.19)
TARGET-ALL(N=86)	0.71	0.940491	0.683368	1.29436	0.94(0.68,1.29)
TCGA-THYM(N=117)	0.73	0.838101	0.309658	2.26835	0.84(0.31,2.27)
TCGA-PAAD(N=172)	0.79	0.959052	0.700291	1.31343	0.96(0.70,1.31)
TCGA-STES(N=547)	0.92	0.989719	0.807673	1.2128	0.99(0.81,1.21)
