# Supplementary material for: Prognostic implications of TOR1B expression across cancer types: a focus on basal-like breast cancer and cellular adaptations to hypoxia
Source: J Cancer Res Clin Oncol. 2024 Jun 6;150(6):293. doi: 10.1007/s00432-024-05794-3 (PMC11156733; doi:10.1007/s00432-024-05794-3)
Supplement: Supplementary file 5 — Supplementary file5 (XLSX 50 KB) [file 432_2024_5794_MOESM5_ESM.xlsx]

## Sheet: la
sampleID	subtypes	OS time	OS staus	TOR1B	Group
TCGA-A1-A0SD-01	Luminal A	1.19726	0	6.23967	High groups
TCGA-A1-A0SE-01	Luminal A	3.61918	0	5.62509	High groups
TCGA-A1-A0SF-01	Luminal A	4.00822	0	5.30928	Low groups
TCGA-A1-A0SG-01	Luminal A	1.18904	0	5.48352	High groups
TCGA-A1-A0SH-01	Luminal A	3.93699	0	5.69195	High groups
TCGA-A1-A0SJ-01	Luminal A	1.13973	0	5.68567	High groups
TCGA-A1-A0SQ-01	Luminal A	1.51781	0	5.68826	High groups
TCGA-A2-A04N-01	Luminal A	11.9288	0	5.12647	Low groups
TCGA-A2-A04V-01	Luminal A	5.26027	1	4.9405	Low groups
TCGA-A2-A0CP-01	Luminal A	7.70685	0	4.95475	Low groups
TCGA-A2-A0CQ-01	Luminal A	7.38356	0	4.81789	Low groups
TCGA-A2-A0CS-01	Luminal A	6.43288	1	5.72442	High groups
TCGA-A2-A0CT-01	Luminal A	6.27123	0	6.16309	High groups
TCGA-A2-A0CU-01	Luminal A	0.432877	1	5.66344	High groups
TCGA-A2-A0CV-01	Luminal A	8.24932	0	5.71699	High groups
TCGA-A2-A0D3-01	Luminal A	5.13151	0	5.13295	Low groups
TCGA-A2-A0EM-01	Luminal A	8.47671	0	5.49156	High groups
TCGA-A2-A0EN-01	Luminal A	11.2	0	5.0055	Low groups
TCGA-A2-A0EO-01	Luminal A	6.69041	0	5.29061	Low groups
TCGA-A2-A0ER-01	Luminal A	6.2	0	5.5047	High groups
TCGA-A2-A0ES-01	Luminal A	6	0	5.45057	Low groups
TCGA-A2-A0ET-01	Luminal A	2.92055	0	5.73836	High groups
TCGA-A2-A0EU-01	Luminal A	2.85753	0	5.44759	Low groups
TCGA-A2-A0EV-01	Luminal A	2.65205	0	5.87316	High groups
TCGA-A2-A0EW-01	Luminal A	5.16164	1	5.29373	Low groups
TCGA-A2-A0EX-01	Luminal A	2.06027	0	5.48523	High groups
TCGA-A2-A0SU-01	Luminal A	4.55342	0	4.96277	Low groups
TCGA-A2-A0SY-01	Luminal A	3.69041	0	5.1249	Low groups
TCGA-A2-A0T4-01	Luminal A	1.70959	0	5.77157	High groups
TCGA-A2-A0T5-01	Luminal A	1.45479	0	5.1606	Low groups
TCGA-A2-A0T6-01	Luminal A	1.57534	0	5.40364	Low groups
TCGA-A2-A0T7-01	Luminal A	1.72877	0	6.0217	High groups
TCGA-A2-A0YC-01	Luminal A	2.71233	0	5.09225	Low groups
TCGA-A2-A0YD-01	Luminal A	2.10685	0	5.42269	Low groups
TCGA-A2-A0YF-01	Luminal A	4.20548	0	5.51603	High groups
TCGA-A2-A0YI-01	Luminal A	4.12329	0	6.19272	High groups
TCGA-A2-A0YL-01	Luminal A	4.03836	0	5.66525	High groups
TCGA-A2-A1FV-01	Luminal A	1.95616	0	5.68536	High groups
TCGA-A2-A1FZ-01	Luminal A	1.87123	0	5.80355	High groups
TCGA-A2-A1G0-01	Luminal A	1.68767	0	5.27245	Low groups
TCGA-A2-A259-01	Luminal A	4.3726	0	5.35836	Low groups
TCGA-A2-A25D-01	Luminal A	1.51233	0	5.79604	High groups
TCGA-A2-A3KC-01	Luminal A	3.01918	0	6.11773	High groups
TCGA-A2-A3KD-01	Luminal A	3.30411	0	5.1896	Low groups
TCGA-A7-A0CD-01	Luminal A	3.19178	0	5.68546	High groups
TCGA-A7-A0CG-01	Luminal A	2.85753	0	5.1856	Low groups
TCGA-A7-A0CH-01	Luminal A	2.95616	0	5.21778	Low groups
TCGA-A7-A0D9-01	Luminal A	3.12055	0	4.7548	Low groups
TCGA-A7-A0DB-01	Luminal A	2.7589	0	4.86886	Low groups
TCGA-A7-A0DC-01	Luminal A	2.48219	0	4.35346	Low groups
TCGA-A7-A13G-01	Luminal A	1.96712	0	4.85776	Low groups
TCGA-A7-A26E-01	Luminal A	2.6137	0	5.10461	Low groups
TCGA-A7-A26H-01	Luminal A	1.98356	0	5.88484	High groups
TCGA-A7-A26J-01	Luminal A	1.71781	0	5.85491	High groups
TCGA-A7-A3IY-01	Luminal A	0.945205	0	5.36287	Low groups
TCGA-A7-A3IZ-01	Luminal A	0.882192	0	6.52735	High groups
TCGA-A7-A3J0-01	Luminal A	0.857534	0	6.00569	High groups
TCGA-A7-A3J1-01	Luminal A	0.939726	0	5.42709	Low groups
TCGA-A8-A06P-01	Luminal A	1.08493	0	5.06421	Low groups
TCGA-A8-A06T-01	Luminal A	4.42192	0	4.90095	Low groups
TCGA-A8-A06U-01	Luminal A	2.41918	1	5.89314	High groups
TCGA-A8-A06Y-01	Luminal A	2.16712	0	5.84521	High groups
TCGA-A8-A07B-01	Luminal A	3.58356	0	4.84101	Low groups
TCGA-A8-A07E-01	Luminal A	1.66575	0	5.77943	High groups
TCGA-A8-A07F-01	Luminal A	1.58082	0	6.57934	High groups
TCGA-A8-A07G-01	Luminal A	1.58082	0	5.07937	Low groups
TCGA-A8-A07J-01	Luminal A	1	0	5.87562	High groups
TCGA-A8-A07P-01	Luminal A	0.915068	0	6.03431	High groups
TCGA-A8-A083-01	Luminal A	0	0	5.79412	High groups
TCGA-A8-A086-01	Luminal A	1.08493	0	5.76199	High groups
TCGA-A8-A08C-01	Luminal A	2.4137	0	5.53084	High groups
TCGA-A8-A08O-01	Luminal A	2.58356	0	5.78705	High groups
TCGA-A8-A08T-01	Luminal A	9.33973	1	5.86108	High groups
TCGA-A8-A08Z-01	Luminal A	3.33425	0	5.64605	High groups
TCGA-A8-A090-01	Luminal A	0	0	5.94796	High groups
TCGA-A8-A091-01	Luminal A	2.75068	0	5.45885	Low groups
TCGA-A8-A093-01	Luminal A	1.49589	0	5.77741	High groups
TCGA-A8-A097-01	Luminal A	1	0	5.48939	High groups
TCGA-A8-A099-01	Luminal A	0.832877	0	6.9033	High groups
TCGA-A8-A09A-01	Luminal A	0.832877	0	5.31434	Low groups
TCGA-A8-A09B-01	Luminal A	1	0	4.97806	Low groups
TCGA-A8-A09D-01	Luminal A	4.16986	0	5.56488	High groups
TCGA-A8-A09K-01	Luminal A	2.49863	0	5.30875	Low groups
TCGA-A8-A09T-01	Luminal A	1.5863	0	5.34496	Low groups
TCGA-A8-A09V-01	Luminal A	1.25205	0	5.51327	High groups
TCGA-A8-A0A1-01	Luminal A	1	0	5.78483	High groups
TCGA-A8-A0A2-01	Luminal A	1.5863	0	5.43861	Low groups
TCGA-A8-A0A4-01	Luminal A	1.08493	0	5.25591	Low groups
TCGA-A8-A0A6-01	Luminal A	1.75342	0	4.99946	Low groups
TCGA-A8-A0A9-01	Luminal A	2.25205	0	5.95788	High groups
TCGA-A8-A0AB-01	Luminal A	1.41918	0	5.33551	Low groups
TCGA-A8-A0AD-01	Luminal A	3.16986	0	5.43145	Low groups
TCGA-AC-A23C-01	Luminal A	1.60274	0	5.52511	High groups
TCGA-AC-A23E-01	Luminal A	1.91233	0	5.41363	Low groups
TCGA-AC-A23G-01	Luminal A	6.1589	0	5.23413	Low groups
TCGA-AC-A2B8-01	Luminal A	1.85479	0	5.55378	High groups
TCGA-AC-A2FB-01	Luminal A	3.38082	0	5.32127	Low groups
TCGA-AC-A2FF-01	Luminal A	7.5589	0	5.25419	Low groups
TCGA-AC-A2FG-01	Luminal A	5.07671	0	5.30005	Low groups
TCGA-AC-A2FO-01	Luminal A	6.17808	0	5.51738	High groups
TCGA-AC-A3HN-01	Luminal A	1.3589	0	5.40042	Low groups
TCGA-AC-A3OD-01	Luminal A	1.23562	0	4.67009	Low groups
TCGA-AN-A03X-01	Luminal A	0.0273973	0	4.97851	Low groups
TCGA-AN-A041-01	Luminal A	0.0191781	0	5.06152	Low groups
TCGA-AN-A046-01	Luminal A	0.0273973	0	5.264	Low groups
TCGA-AN-A049-01	Luminal A	0.0520548	0	5.70827	High groups
TCGA-AN-A04A-01	Luminal A	0.246575	0	5.28941	Low groups
TCGA-AN-A0AS-01	Luminal A	0.0273973	0	5.38017	Low groups
TCGA-AN-A0FD-01	Luminal A	0.536986	0	5.53693	High groups
TCGA-AN-A0FK-01	Luminal A	0.583562	0	6.09972	High groups
TCGA-AN-A0FN-01	Luminal A	0.59726	0	5.24854	Low groups
TCGA-AN-A0FS-01	Luminal A	0.575342	0	5.52821	High groups
TCGA-AN-A0FT-01	Luminal A	0.586301	0	4.57816	Low groups
TCGA-AN-A0FW-01	Luminal A	0.030137	0	5.30122	Low groups
TCGA-AN-A0FZ-01	Luminal A	0.0273973	0	5.62877	High groups
TCGA-AN-A0XL-01	Luminal A	0.446575	0	5.67772	High groups
TCGA-AN-A0XN-01	Luminal A	0.0273973	0	5.38963	Low groups
TCGA-AN-A0XO-01	Luminal A	1.0274	0	5.59464	High groups
TCGA-AN-A0XP-01	Luminal A	0.0246575	0	6.23355	High groups
TCGA-AN-A0XS-01	Luminal A	0.0273973	0	5.1291	Low groups
TCGA-AN-A0XT-01	Luminal A	0.0273973	0	6.25539	High groups
TCGA-AN-A0XV-01	Luminal A	0.443836	0	5.57941	High groups
TCGA-AN-A0XW-01	Luminal A	0.465753	0	5.42793	Low groups
TCGA-AO-A03L-01	Luminal A	6.69041	0	5.28492	Low groups
TCGA-AO-A03M-01	Luminal A	5.11233	0	5.97107	High groups
TCGA-AO-A03V-01	Luminal A	3.70137	0	4.74859	Low groups
TCGA-AO-A0J5-01	Luminal A	2.16986	1	5.32046	Low groups
TCGA-AO-A0J8-01	Luminal A	1.86301	0	5.42918	Low groups
TCGA-AO-A0J9-01	Luminal A	4.41918	0	4.19743	Low groups
TCGA-AO-A0JA-01	Luminal A	1.79452	0	5.83773	High groups
TCGA-AO-A0JC-01	Luminal A	4.23836	0	4.69528	Low groups
TCGA-AO-A0JF-01	Luminal A	5.42466	0	5.60224	High groups
TCGA-AO-A0JG-01	Luminal A	2.1863	0	5.84849	High groups
TCGA-AO-A0JI-01	Luminal A	4.1863	0	6.84449	High groups
TCGA-AO-A0JJ-01	Luminal A	5.16986	0	5.20893	Low groups
TCGA-AO-A125-01	Luminal A	9.46849	0	4.968	Low groups
TCGA-AO-A126-01	Luminal A	9.06027	0	4.99782	Low groups
TCGA-AO-A12A-01	Luminal A	8.52603	0	5.38586	Low groups
TCGA-AO-A12B-01	Luminal A	8.18904	0	5.06893	Low groups
TCGA-AO-A12C-01	Luminal A	6.49863	0	5.46404	Low groups
TCGA-AO-A12E-01	Luminal A	5.86849	0	5.56064	High groups
TCGA-AO-A12G-01	Luminal A	4.49041	0	4.24854	Low groups
TCGA-AO-A12H-01	Luminal A	3.38082	0	5.86051	High groups
TCGA-AQ-A04L-01	Luminal A	10.8411	0	5.26611	Low groups
TCGA-AQ-A0Y5-01	Luminal A	0.471233	1	4.92016	Low groups
TCGA-AQ-A1H2-01	Luminal A	1.30137	0	6.20742	High groups
TCGA-AQ-A1H3-01	Luminal A	2.70959	0	5.48745	High groups
TCGA-AR-A0TR-01	Luminal A	0.438356	1	5.77045	High groups
TCGA-AR-A0TW-01	Luminal A	8.24384	0	5.86738	High groups
TCGA-AR-A0TZ-01	Luminal A	8.93699	1	7.31122	High groups
TCGA-AR-A0U3-01	Luminal A	11.1781	0	5.14817	Low groups
TCGA-AR-A1AK-01	Luminal A	8.65479	0	5.66379	High groups
TCGA-AR-A1AL-01	Luminal A	8.13973	0	5.46436	Low groups
TCGA-AR-A1AN-01	Luminal A	8	0	5.55822	High groups
TCGA-AR-A1AP-01	Luminal A	7.82466	0	5.07313	Low groups
TCGA-AR-A1AS-01	Luminal A	3.15068	0	5.26503	Low groups
TCGA-AR-A1AU-01	Luminal A	7.85753	0	5.26371	Low groups
TCGA-AR-A1AX-01	Luminal A	7.20274	0	5.49715	High groups
TCGA-AR-A24L-01	Luminal A	7.85205	1	6.10443	High groups
TCGA-AR-A24M-01	Luminal A	10.0274	0	5.65016	High groups
TCGA-AR-A24O-01	Luminal A	9.88219	0	5.40924	Low groups
TCGA-AR-A24P-01	Luminal A	0.230137	0	5.71876	High groups
TCGA-AR-A24T-01	Luminal A	8.7726	0	5.94942	High groups
TCGA-AR-A24V-01	Luminal A	8.77534	0	5.79405	High groups
TCGA-AR-A24W-01	Luminal A	4.24658	0	5.58701	High groups
TCGA-AR-A24X-01	Luminal A	8.23014	0	5.48226	Low groups
TCGA-AR-A252-01	Luminal A	7.77534	0	5.21888	Low groups
TCGA-AR-A255-01	Luminal A	5.92055	0	6.04307	High groups
TCGA-AR-A2LE-01	Luminal A	13.8685	0	4.69498	Low groups
TCGA-AR-A2LM-01	Luminal A	5.30137	0	5.23633	Low groups
TCGA-AR-A2LN-01	Luminal A	3.18082	0	5.38638	Low groups
TCGA-AR-A2LO-01	Luminal A	3.28219	0	5.86572	High groups
TCGA-B6-A0I5-01	Luminal A	23.4411	0	4.28894	Low groups
TCGA-B6-A0I8-01	Luminal A	2.05205	1	6.34804	High groups
TCGA-B6-A0IA-01	Luminal A	22.989	0	5.0637	Low groups
TCGA-B6-A0IC-01	Luminal A	4.22466	1	5.24551	Low groups
TCGA-B6-A0IE-01	Luminal A	5.46027	1	5.42719	Low groups
TCGA-B6-A0IG-01	Luminal A	12.2082	1	5.2662	Low groups
TCGA-B6-A0IH-01	Luminal A	9.36438	1	5.77248	High groups
TCGA-B6-A0IM-01	Luminal A	10.611	1	5.78169	High groups
TCGA-B6-A0IO-01	Luminal A	13.8137	0	4.76313	Low groups
TCGA-B6-A0IP-01	Luminal A	10.7562	1	5.19013	Low groups
TCGA-B6-A0RG-01	Luminal A	5.70411	0	5.4198	Low groups
TCGA-B6-A0RI-01	Luminal A	19.5233	0	5.4499	Low groups
TCGA-B6-A0RM-01	Luminal A	6.50137	1	5.67841	High groups
TCGA-B6-A0RN-01	Luminal A	21.9397	0	5.29005	Low groups
TCGA-B6-A0RO-01	Luminal A	13.5041	0	5.79929	High groups
TCGA-B6-A0RP-01	Luminal A	8.56438	1	5.5393	High groups
TCGA-B6-A0RV-01	Luminal A	14.126	0	5.98998	High groups
TCGA-B6-A0WS-01	Luminal A	8.12329	1	6.0239	High groups
TCGA-B6-A0WT-01	Luminal A	15.7233	0	5.39264	Low groups
TCGA-B6-A0WY-01	Luminal A	9.48219	1	5.86965	High groups
TCGA-B6-A0WZ-01	Luminal A	17.2384	0	5.44491	Low groups
TCGA-B6-A0X0-01	Luminal A	10.8082	1	5.23276	Low groups
TCGA-B6-A0X4-01	Luminal A	2.35616	1	5.24184	Low groups
TCGA-B6-A0X7-01	Luminal A	4.87945	1	5.01696	Low groups
TCGA-B6-A1KI-01	Luminal A	6.12603	0	5.79075	High groups
TCGA-B6-A2IU-01	Luminal A	14.1808	0	5.08618	Low groups
TCGA-BH-A0AY-01	Luminal A	2.12877	0	5.23704	Low groups
TCGA-BH-A0AZ-01	Luminal A	5.25753	0	5.6337	High groups
TCGA-BH-A0B0-01	Luminal A	6.7863	0	5.47859	Low groups
TCGA-BH-A0B1-01	Luminal A	3.14521	0	5.33489	Low groups
TCGA-BH-A0B5-01	Luminal A	5.85205	0	5.10962	Low groups
TCGA-BH-A0B8-01	Luminal A	4.29863	0	5.61936	High groups
TCGA-BH-A0BA-01	Luminal A	3.10137	0	6.19644	High groups
TCGA-BH-A0BC-01	Luminal A	2.66849	0	5.8539	High groups
TCGA-BH-A0BJ-01	Luminal A	1.80822	0	5.68951	High groups
TCGA-BH-A0BM-01	Luminal A	5.13973	0	4.86814	Low groups
TCGA-BH-A0BO-01	Luminal A	6.01918	0	5.45488	Low groups
TCGA-BH-A0BP-01	Luminal A	6.29041	1	6.36027	High groups
TCGA-BH-A0BQ-01	Luminal A	6.17808	0	5.38013	Low groups
TCGA-BH-A0BR-01	Luminal A	6.38356	0	6.1118	High groups
TCGA-BH-A0BS-01	Luminal A	7.15616	0	5.87254	High groups
TCGA-BH-A0BT-01	Luminal A	6.47945	0	4.45837	Low groups
TCGA-BH-A0BV-01	Luminal A	4.16164	0	6.12939	High groups
TCGA-BH-A0C1-01	Luminal A	3.86575	1	5.7017	High groups
TCGA-BH-A0DE-01	Luminal A	6.49863	0	5.44242	Low groups
TCGA-BH-A0DG-01	Luminal A	5.59178	0	5.6065	High groups
TCGA-BH-A0DH-01	Luminal A	3.16712	0	5.59789	High groups
TCGA-BH-A0DI-01	Luminal A	2.49863	0	5.83872	High groups
TCGA-BH-A0DK-01	Luminal A	1.1589	0	5.0861	Low groups
TCGA-BH-A0DO-01	Luminal A	4.50411	0	5.00744	Low groups
TCGA-BH-A0DP-01	Luminal A	1.30411	0	5.38853	Low groups
TCGA-BH-A0DQ-01	Luminal A	0.268493	0	5.73467	High groups
TCGA-BH-A0DS-01	Luminal A	0.213699	0	4.76468	Low groups
TCGA-BH-A0DT-01	Luminal A	6.58356	0	5.23054	Low groups
TCGA-BH-A0DV-01	Luminal A	5.65479	0	5.1825	Low groups
TCGA-BH-A0DX-01	Luminal A	5.90685	0	5.44376	Low groups
TCGA-BH-A0DZ-01	Luminal A	1.35616	0	5.15696	Low groups
TCGA-BH-A0E1-01	Luminal A	1.30685	0	5.15894	Low groups
TCGA-BH-A0E2-01	Luminal A	1.19178	0	5.43505	Low groups
TCGA-BH-A0E7-01	Luminal A	3.73425	0	5.56396	High groups
TCGA-BH-A0E9-01	Luminal A	6.81918	0	5.83872	High groups
TCGA-BH-A0EA-01	Luminal A	2.71507	1	5.52833	High groups
TCGA-BH-A0EB-01	Luminal A	2.0411	0	5.69404	High groups
TCGA-BH-A0EI-01	Luminal A	5.27671	0	5.66735	High groups
TCGA-BH-A0GY-01	Luminal A	2.52877	0	5.71583	High groups
TCGA-BH-A0GZ-01	Luminal A	0.89863	0	4.19762	Low groups
TCGA-BH-A0H3-01	Luminal A	5.28219	0	5.78253	High groups
TCGA-BH-A0H5-01	Luminal A	4.43836	0	4.8836	Low groups
TCGA-BH-A0H6-01	Luminal A	2.04658	0	5.17213	Low groups
TCGA-BH-A0H7-01	Luminal A	1.92329	0	5.77017	High groups
TCGA-BH-A0H9-01	Luminal A	3.41644	0	5.78829	High groups
TCGA-BH-A0HA-01	Luminal A	4.4137	0	5.23755	Low groups
TCGA-BH-A0HB-01	Luminal A	2.20822	0	5.14377	Low groups
TCGA-BH-A0HF-01	Luminal A	1.99178	0	5.42832	Low groups
TCGA-BH-A0HI-01	Luminal A	1.69863	0	5.58529	High groups
TCGA-BH-A0HK-01	Luminal A	0.487671	0	4.86688	Low groups
TCGA-BH-A0HO-01	Luminal A	0.208219	0	5.61138	High groups
TCGA-BH-A0HP-01	Luminal A	1.13425	0	5.29385	Low groups
TCGA-BH-A0HQ-01	Luminal A	3.07123	0	5.34703	Low groups
TCGA-BH-A0HX-01	Luminal A	2.27123	0	5.74264	High groups
TCGA-BH-A0W4-01	Luminal A	2.07945	0	5.45459	Low groups
TCGA-BH-A0W5-01	Luminal A	3.52877	0	5.25842	Low groups
TCGA-BH-A0W7-01	Luminal A	3.73425	0	5.44044	Low groups
TCGA-BH-A18F-01	Luminal A	2.74247	0	5.98402	High groups
TCGA-BH-A18H-01	Luminal A	1.7863	0	5.79473	High groups
TCGA-BH-A18I-01	Luminal A	2.99452	0	5.61772	High groups
TCGA-BH-A18J-01	Luminal A	1.67671	1	5.90755	High groups
TCGA-BH-A18K-01	Luminal A	7.56986	1	5.22901	Low groups
TCGA-BH-A18M-01	Luminal A	6.04658	1	5.77449	High groups
TCGA-BH-A18N-01	Luminal A	3.14521	1	5.19432	Low groups
TCGA-BH-A18S-01	Luminal A	5.50411	1	5.61677	High groups
TCGA-BH-A1EO-01	Luminal A	7.66575	1	5.7475	High groups
TCGA-BH-A1ES-01	Luminal A	9.48493	1	5.32486	Low groups
TCGA-BH-A1ET-01	Luminal A	6.90411	1	5.68779	High groups
TCGA-BH-A1EU-01	Luminal A	3.52329	1	5.72834	High groups
TCGA-BH-A1EW-01	Luminal A	4.6411	1	6.3504	High groups
TCGA-BH-A1EX-01	Luminal A	4.13151	1	5.31217	Low groups
TCGA-BH-A1EY-01	Luminal A	1.47397	1	5.44401	Low groups
TCGA-BH-A1F5-01	Luminal A	7.43014	1	5.25349	Low groups
TCGA-BH-A1FB-01	Luminal A	10.0521	1	5.32825	Low groups
TCGA-BH-A1FE-01	Luminal A	6.2274	1	5.76293	High groups
TCGA-BH-A1FG-01	Luminal A	10.2356	1	5.34989	Low groups
TCGA-BH-A1FH-01	Luminal A	2.83288	1	5.52116	High groups
TCGA-BH-A1FL-01	Luminal A	4.58356	1	5.9216	High groups
TCGA-BH-A1FR-01	Luminal A	4.49863	1	5.15181	Low groups
TCGA-BH-A201-01	Luminal A	2.34521	0	5.44315	Low groups
TCGA-BH-A28Q-01	Luminal A	3.06575	0	5.61625	High groups
TCGA-BH-A2L8-01	Luminal A	1.67671	0	5.00428	Low groups
TCGA-C8-A12N-01	Luminal A	0.980822	0	5.37409	Low groups
TCGA-C8-A12O-01	Luminal A	1.05479	0	5.32256	Low groups
TCGA-C8-A12X-01	Luminal A	1.05479	0	5.95108	High groups
TCGA-C8-A12Y-01	Luminal A	4.04384	0	5.57011	High groups
TCGA-C8-A132-01	Luminal A	1.04932	0	5.64211	High groups
TCGA-C8-A133-01	Luminal A	0	0	5.2033	Low groups
TCGA-C8-A1HE-01	Luminal A	1.0274	0	5.73735	High groups
TCGA-C8-A1HI-01	Luminal A	0.939726	0	5.55457	High groups
TCGA-C8-A1HO-01	Luminal A	1.0274	0	5.52178	High groups
TCGA-C8-A26Z-01	Luminal A	1.28767	0	5.50156	High groups
TCGA-C8-A273-01	Luminal A	1.40548	0	5.59247	High groups
TCGA-C8-A3M7-01	Luminal A	2.83288	1	5.11995	Low groups
TCGA-D8-A140-01	Luminal A	1.10411	0	5.37231	Low groups
TCGA-D8-A141-01	Luminal A	1.71507	0	5.61778	High groups
TCGA-D8-A145-01	Luminal A	1.12329	0	5.3526	Low groups
TCGA-D8-A146-01	Luminal A	1.76164	0	5.43506	Low groups
TCGA-D8-A1JB-01	Luminal A	4.62466	0	6.01493	High groups
TCGA-D8-A1JH-01	Luminal A	1.16712	0	5.47261	Low groups
TCGA-D8-A1JN-01	Luminal A	1.69863	0	5.30845	Low groups
TCGA-D8-A1JP-01	Luminal A	1.75068	0	5.89381	High groups
TCGA-D8-A1JS-01	Luminal A	1.01644	0	5.27031	Low groups
TCGA-D8-A1JU-01	Luminal A	1.22466	0	5.71293	High groups
TCGA-D8-A1X8-01	Luminal A	2.14521	0	5.69509	High groups
TCGA-D8-A1X9-01	Luminal A	1.99178	0	6.0788	High groups
TCGA-D8-A1XA-01	Luminal A	2.29863	0	5.31934	Low groups
TCGA-D8-A1XB-01	Luminal A	1.51233	0	5.72153	High groups
TCGA-D8-A1XC-01	Luminal A	1.03288	1	5.35848	Low groups
TCGA-D8-A1XD-01	Luminal A	1.43014	0	5.08687	Low groups
TCGA-D8-A1XG-01	Luminal A	1.2274	0	5.7592	High groups
TCGA-D8-A1XM-01	Luminal A	1.47397	0	6.09884	High groups
TCGA-D8-A1XO-01	Luminal A	4.60822	0	5.61762	High groups
TCGA-D8-A1XU-01	Luminal A	1.08219	0	6.28214	High groups
TCGA-D8-A1XV-01	Luminal A	1.26301	0	4.70319	Low groups
TCGA-D8-A1XY-01	Luminal A	1.37808	0	5.79189	High groups
TCGA-D8-A1Y0-01	Luminal A	1.29315	0	6.21172	High groups
TCGA-D8-A27E-01	Luminal A	1.45205	0	5.23691	Low groups
TCGA-D8-A27G-01	Luminal A	1.12055	0	5.61519	High groups
TCGA-D8-A27I-01	Luminal A	1.20274	0	5.70814	High groups
TCGA-D8-A27K-01	Luminal A	4.00274	0	5.38787	Low groups
TCGA-D8-A27L-01	Luminal A	1.36712	0	5.5186	High groups
TCGA-D8-A27P-01	Luminal A	0.134247	0	5.48167	Low groups
TCGA-D8-A27T-01	Luminal A	1.09041	0	5.535	High groups
TCGA-D8-A27V-01	Luminal A	1.04384	0	6.19075	High groups
TCGA-E2-A105-01	Luminal A	3.58356	0	5.76063	High groups
TCGA-E2-A106-01	Luminal A	6.96164	0	5.27551	Low groups
TCGA-E2-A10A-01	Luminal A	3.36712	0	6.19628	High groups
TCGA-E2-A10B-01	Luminal A	3.12603	0	6.36298	High groups
TCGA-E2-A10E-01	Luminal A	2.36986	0	5.94667	High groups
TCGA-E2-A10F-01	Luminal A	2.40548	0	5.75323	High groups
TCGA-E2-A14Q-01	Luminal A	3.1863	0	5.56655	High groups
TCGA-E2-A14T-01	Luminal A	6.33151	0	5.58219	High groups
TCGA-E2-A14Z-01	Luminal A	1.54247	1	4.99633	Low groups
TCGA-E2-A153-01	Luminal A	1.93699	0	5.48417	High groups
TCGA-E2-A154-01	Luminal A	1.61918	0	5.07887	Low groups
TCGA-E2-A156-01	Luminal A	1.98904	0	5.45168	Low groups
TCGA-E2-A15C-01	Luminal A	1.90137	0	5.40724	Low groups
TCGA-E2-A15D-01	Luminal A	1.4411	0	5.33235	Low groups
TCGA-E2-A15E-01	Luminal A	1.72603	0	5.308	Low groups
TCGA-E2-A15E-06	Luminal A	1.72603	0	5.57603	High groups
TCGA-E2-A15G-01	Luminal A	1.51781	0	5.69424	High groups
TCGA-E2-A15H-01	Luminal A	1.07671	0	5.13584	Low groups
TCGA-E2-A15I-01	Luminal A	4.63562	0	5.38934	Low groups
TCGA-E2-A15J-01	Luminal A	4.49315	0	5.19799	Low groups
TCGA-E2-A15L-01	Luminal A	1.71507	0	5.6531	High groups
TCGA-E2-A15M-01	Luminal A	0.920548	1	5.72719	High groups
TCGA-E2-A15O-01	Luminal A	4.23288	0	5.4663	Low groups
TCGA-E2-A15P-01	Luminal A	1.63014	0	5.75788	High groups
TCGA-E2-A15R-01	Luminal A	4.74521	0	5.64074	High groups
TCGA-E2-A1B1-01	Luminal A	7.26849	0	5.73654	High groups
TCGA-E2-A1B4-01	Luminal A	2.75068	1	5.26009	Low groups
TCGA-E2-A1B5-01	Luminal A	2.69589	0	5.37393	Low groups
TCGA-E2-A1BC-01	Luminal A	1.3726	0	5.70427	High groups
TCGA-E2-A1BD-01	Luminal A	3.10411	0	5.26996	Low groups
TCGA-E2-A1IE-01	Luminal A	6.47123	0	5.85355	High groups
TCGA-E2-A1IF-01	Luminal A	3.11781	0	5.33795	Low groups
TCGA-E2-A1IG-01	Luminal A	5.86301	0	5.59926	High groups
TCGA-E2-A1IH-01	Luminal A	2.81096	0	5.36459	Low groups
TCGA-E2-A1IJ-01	Luminal A	2.36986	0	5.34366	Low groups
TCGA-E2-A1IK-01	Luminal A	4.93151	0	5.48931	High groups
TCGA-E2-A1IL-01	Luminal A	0.323288	0	5.32551	Low groups
TCGA-E2-A1IN-01	Luminal A	1.84932	0	5.49531	High groups
TCGA-E2-A1IO-01	Luminal A	5.08219	0	6.55105	High groups
TCGA-E2-A1IU-01	Luminal A	0.923288	0	5.43078	Low groups
TCGA-E2-A1L6-01	Luminal A	4.51507	0	5.42635	Low groups
TCGA-E2-A1L8-01	Luminal A	6.13699	0	5.01643	Low groups
TCGA-E2-A1L9-01	Luminal A	1.63836	0	5.62338	High groups
TCGA-E2-A1LA-01	Luminal A	2.04932	0	4.92372	Low groups
TCGA-E2-A3DX-01	Luminal A	3.63014	0	5.17934	Low groups
TCGA-E9-A1N3-01	Luminal A	2.90137	0	5.54149	High groups
TCGA-E9-A1N4-01	Luminal A	2.73973	0	5.59731	High groups
TCGA-E9-A1N5-01	Luminal A	3.06849	0	5.46456	Low groups
TCGA-E9-A1NE-01	Luminal A	2.98082	0	5.44841	Low groups
TCGA-E9-A1NG-01	Luminal A	2.15342	1	5.73817	High groups
TCGA-E9-A1NH-01	Luminal A	1.57808	0	5.14845	Low groups
TCGA-E9-A1QZ-01	Luminal A	2.06849	0	5.78618	High groups
TCGA-E9-A1R0-01	Luminal A	2.35616	0	5.42761	Low groups
TCGA-E9-A1R2-01	Luminal A	2.91233	0	5.74337	High groups
TCGA-E9-A1R3-01	Luminal A	0.213699	0	5.90671	High groups
TCGA-E9-A1R5-01	Luminal A	0.252055	0	5.44949	Low groups
TCGA-E9-A1R6-01	Luminal A	0.928767	0	5.3865	Low groups
TCGA-E9-A1RC-01	Luminal A	3.35342	0	5.81636	High groups
TCGA-E9-A1RD-01	Luminal A	0.0931507	0	5.57252	High groups
TCGA-E9-A1RF-01	Luminal A	0.547945	0	5.08235	Low groups
TCGA-E9-A1RI-01	Luminal A	3.96986	0	5.6643	High groups
TCGA-E9-A227-01	Luminal A	2.67123	0	5.25748	Low groups
TCGA-E9-A229-01	Luminal A	3.14521	0	6.09036	High groups
TCGA-E9-A22B-01	Luminal A	3.19726	0	4.76215	Low groups
TCGA-E9-A245-01	Luminal A	0.0712329	0	5.15142	Low groups
TCGA-E9-A247-01	Luminal A	3.24932	0	5.71797	High groups
TCGA-E9-A24A-01	Luminal A	2.04658	0	5.83125	High groups
TCGA-E9-A295-01	Luminal A	1.0274	0	5.62632	High groups
TCGA-E9-A2JT-01	Luminal A	0.789041	0	5.092	Low groups
TCGA-E9-A3Q9-01	Luminal A	2.74247	0	4.19976	Low groups
TCGA-EW-A1IW-01	Luminal A	1.01644	0	6.21852	High groups
TCGA-EW-A1IX-01	Luminal A	3.30959	0	5.52847	High groups
TCGA-EW-A1J1-01	Luminal A	1.57534	0	5.81096	High groups
TCGA-EW-A1J2-01	Luminal A	1.10411	0	5.72947	High groups
TCGA-EW-A1J3-01	Luminal A	1.38082	0	5.05863	Low groups
TCGA-EW-A1J5-01	Luminal A	1.30685	0	5.54864	High groups
TCGA-EW-A1P3-01	Luminal A	4.4137	0	4.55461	Low groups
TCGA-EW-A1P5-01	Luminal A	1.92603	0	5.90151	High groups
TCGA-EW-A1P6-01	Luminal A	1.53973	0	5.15748	Low groups
TCGA-EW-A1PA-01	Luminal A	1.57534	0	5.52332	High groups
TCGA-EW-A1PE-01	Luminal A	0.876712	0	5.76848	High groups
TCGA-EW-A1PF-01	Luminal A	1.20274	0	5.77504	High groups
TCGA-EW-A2FS-01	Luminal A	4.39452	0	4.36443	Low groups
TCGA-EW-A2FV-01	Luminal A	2.1589	0	5.29938	Low groups
TCGA-GI-A2C8-01	Luminal A	0.616438	0	6.42345	High groups
TCGA-GM-A2D9-01	Luminal A	4.96438	1	5.58993	High groups
TCGA-GM-A2DA-01	Luminal A	18.063	1	3.95753	Low groups
TCGA-GM-A2DC-01	Luminal A	6.94521	0	5.51093	High groups
TCGA-GM-A2DI-01	Luminal A	7.09589	0	5.442	Low groups
TCGA-GM-A2DK-01	Luminal A	7.24658	0	5.08826	Low groups
TCGA-GM-A2DL-01	Luminal A	9.6411	0	5.08023	Low groups
TCGA-GM-A2DM-01	Luminal A	8.83836	0	5.12865	Low groups
TCGA-GM-A2DN-01	Luminal A	8.46849	0	4.84067	Low groups
TCGA-GM-A3NY-01	Luminal A	3.18356	0	4.43209	Low groups
TCGA-A1-A0SI-01	Luminal B	1.73973	0	5.90497	High groups
TCGA-A1-A0SN-01	Luminal B	3.27671	0	6.0695	High groups
TCGA-A2-A04R-01	Luminal B	10.1616	0	4.6069	Low groups
TCGA-A2-A04Y-01	Luminal B	3.01096	0	4.90972	Low groups
TCGA-A2-A0CW-01	Luminal B	8.99452	0	6.62346	High groups
TCGA-A2-A0D4-01	Luminal B	2.10137	0	5.41133	Low groups
TCGA-A2-A0EY-01	Luminal B	5.27397	0	5.57858	Low groups
TCGA-A2-A0SV-01	Luminal B	2.26027	1	6.13555	High groups
TCGA-A2-A0SW-01	Luminal B	3.73973	1	5.42663	Low groups
TCGA-A2-A0T3-01	Luminal B	4.15342	0	6.09598	High groups
TCGA-A2-A0YG-01	Luminal B	1.82466	0	5.87165	High groups
TCGA-A2-A0YH-01	Luminal B	1.80548	0	5.7075	High groups
TCGA-A2-A0YT-01	Luminal B	1.98082	1	5.66841	High groups
TCGA-A2-A1FW-01	Luminal B	1.44658	0	5.49358	Low groups
TCGA-A2-A1FX-01	Luminal B	5.06027	0	5.29757	Low groups
TCGA-A2-A1G4-01	Luminal B	1.63014	0	6.3426	High groups
TCGA-A2-A25B-01	Luminal B	3.53699	0	6.13393	High groups
TCGA-A2-A25C-01	Luminal B	1.43288	0	5.49937	Low groups
TCGA-A2-A25E-01	Luminal B	8.77808	0	5.81105	High groups
TCGA-A7-A0CJ-01	Luminal B	2.55068	0	5.28545	Low groups
TCGA-A7-A13F-01	Luminal B	2.09589	0	5.80632	High groups
TCGA-A7-A2KD-01	Luminal B	1.86027	0	5.97645	High groups
TCGA-A8-A06N-01	Luminal B	0	0	5.96653	High groups
TCGA-A8-A06O-01	Luminal B	1.08493	0	5.03069	Low groups
TCGA-A8-A06Q-01	Luminal B	0.0849315	0	4.59748	Low groups
TCGA-A8-A06R-01	Luminal B	1.49863	0	4.77696	Low groups
TCGA-A8-A06X-01	Luminal B	2.58356	1	5.18848	Low groups
TCGA-A8-A06Z-01	Luminal B	0.0849315	0	6.01663	High groups
TCGA-A8-A075-01	Luminal B	1.41918	0	5.42926	Low groups
TCGA-A8-A076-01	Luminal B	4.49863	0	6.55392	High groups
TCGA-A8-A079-01	Luminal B	0.750685	0	5.86282	High groups
TCGA-A8-A07L-01	Luminal B	2.67123	0	6.60305	High groups
TCGA-A8-A07S-01	Luminal B	0.665753	0	5.15881	Low groups
TCGA-A8-A07W-01	Luminal B	0.832877	0	5.85793	High groups
TCGA-A8-A081-01	Luminal B	0	0	6.01576	High groups
TCGA-A8-A082-01	Luminal B	1.50411	0	5.05423	Low groups
TCGA-A8-A084-01	Luminal B	1.25479	0	5.98808	High groups
TCGA-A8-A08F-01	Luminal B	2.75068	0	5.13393	Low groups
TCGA-A8-A08G-01	Luminal B	1.66301	0	5.75012	High groups
TCGA-A8-A08I-01	Luminal B	1	0	5.79413	High groups
TCGA-A8-A08P-01	Luminal B	2.58356	0	5.60486	Low groups
TCGA-A8-A08S-01	Luminal B	2.75068	0	6.14652	High groups
TCGA-A8-A092-01	Luminal B	2.58082	0	5.91723	High groups
TCGA-A8-A095-01	Luminal B	3.49863	0	5.7462	High groups
TCGA-A8-A096-01	Luminal B	0	0	5.56645	Low groups
TCGA-A8-A09C-01	Luminal B	0.0849315	0	5.16768	Low groups
TCGA-A8-A09I-01	Luminal B	3.75616	0	5.47623	Low groups
TCGA-A8-A09M-01	Luminal B	2.75616	0	5.3471	Low groups
TCGA-A8-A09N-01	Luminal B	0.0849315	0	5.72051	High groups
TCGA-A8-A09Q-01	Luminal B	2.08493	0	5.0088	Low groups
TCGA-A8-A09R-01	Luminal B	0.747945	0	5.75257	High groups
TCGA-A8-A09W-01	Luminal B	0.0821918	0	7.25754	High groups
TCGA-AC-A2BM-01	Luminal B	8.27945	0	5.00805	Low groups
TCGA-AN-A03Y-01	Luminal B	0.0273973	0	4.96756	Low groups
TCGA-AN-A0AJ-01	Luminal B	0.830137	0	5.52438	Low groups
TCGA-AN-A0AK-01	Luminal B	0.613699	0	5.51973	Low groups
TCGA-AN-A0AM-01	Luminal B	0.0136986	0	5.02597	Low groups
TCGA-AN-A0FF-01	Luminal B	0.471233	0	5.63645	Low groups
TCGA-AN-A0FY-01	Luminal B	0.0273973	0	5.79506	High groups
TCGA-AN-A0XR-01	Luminal B	0.0273973	0	5.56085	Low groups
TCGA-AO-A03N-01	Luminal B	5.56438	0	4.22376	Low groups
TCGA-AO-A03O-01	Luminal B	6.80274	1	5.52457	Low groups
TCGA-AO-A03P-01	Luminal B	7.97534	1	4.79876	Low groups
TCGA-AO-A0J3-01	Luminal B	1.78356	0	5.00257	Low groups
TCGA-AO-A0J7-01	Luminal B	1.69315	0	5.88439	High groups
TCGA-AO-A0JD-01	Luminal B	6	0	4.93276	Low groups
TCGA-AO-A0JM-01	Luminal B	5.98356	0	5.9421	High groups
TCGA-AO-A1KP-01	Luminal B	8.09041	0	5.05887	Low groups
TCGA-AO-A1KS-01	Luminal B	0.958904	0	6.23376	High groups
TCGA-AO-A1KT-01	Luminal B	1.48219	0	5.69866	High groups
TCGA-AQ-A04H-01	Luminal B	2.06575	0	5.7362	High groups
TCGA-AR-A0TQ-01	Luminal B	8.19452	0	5.49205	Low groups
TCGA-AR-A0TT-01	Luminal B	9.08493	0	4.95549	Low groups
TCGA-AR-A0TV-01	Luminal B	6.26849	0	6.12279	High groups
TCGA-AR-A0TY-01	Luminal B	4.65479	1	4.96357	Low groups
TCGA-AR-A0U2-01	Luminal B	6.98904	1	5.8705	High groups
TCGA-AR-A1AW-01	Luminal B	7.21096	0	4.76312	Low groups
TCGA-AR-A24H-01	Luminal B	13.4082	0	5.72732	High groups
TCGA-AR-A24K-01	Luminal B	4.2411	0	4.72328	Low groups
TCGA-AR-A24N-01	Luminal B	8.31507	0	5.08506	Low groups
TCGA-AR-A24R-01	Luminal B	9.39726	0	5.99618	High groups
TCGA-AR-A24S-01	Luminal B	8.15342	0	5.92549	High groups
TCGA-AR-A24Z-01	Luminal B	8.22192	0	5.9935	High groups
TCGA-AR-A250-01	Luminal B	7.41644	0	5.77158	High groups
TCGA-AR-A2LK-01	Luminal B	4.51781	1	5.43285	Low groups
TCGA-AR-A2LL-01	Luminal B	5.51233	0	5.43046	Low groups
TCGA-B6-A0IB-01	Luminal B	10.7973	1	5.07977	Low groups
TCGA-B6-A0IN-01	Luminal B	7.04932	1	4.19911	Low groups
TCGA-B6-A0RL-01	Luminal B	6.76438	1	6.70124	High groups
TCGA-B6-A0WV-01	Luminal B	6.62192	1	5.93359	High groups
TCGA-B6-A0WW-01	Luminal B	1.52877	1	6.48339	High groups
TCGA-B6-A0X5-01	Luminal B	5.74521	1	5.85961	High groups
TCGA-B6-A1KC-01	Luminal B	3.63288	0	4.79313	Low groups
TCGA-B6-A1KN-01	Luminal B	11.5973	0	7.30975	High groups
TCGA-BH-A0AU-01	Luminal B	5.24384	0	5.49664	Low groups
TCGA-BH-A0BD-01	Luminal B	1.51781	0	5.24914	Low groups
TCGA-BH-A0BF-01	Luminal B	3.6274	1	5.20599	Low groups
TCGA-BH-A0BZ-01	Luminal B	6.17808	0	5.96307	High groups
TCGA-BH-A0C0-01	Luminal B	3.47945	0	6.03968	High groups
TCGA-BH-A0C3-01	Luminal B	7.42192	0	4.84253	Low groups
TCGA-BH-A0C7-01	Luminal B	7.58082	0	6.26324	High groups
TCGA-BH-A0H0-01	Luminal B	1.26301	0	5.69237	High groups
TCGA-BH-A0HU-01	Luminal B	1.07397	0	6.19522	High groups
TCGA-BH-A0HW-01	Luminal B	4.27671	0	5.62899	Low groups
TCGA-BH-A0HY-01	Luminal B	4.23288	0	5.90637	High groups
TCGA-BH-A0W3-01	Luminal B	1.99452	0	5.41632	Low groups
TCGA-BH-A18L-01	Luminal B	2.22192	1	6.41167	High groups
TCGA-BH-A18U-01	Luminal B	4.28219	1	5.34668	Low groups
TCGA-BH-A1F2-01	Luminal B	2.6274	1	6.24627	High groups
TCGA-BH-A1F8-01	Luminal B	2.09041	1	6.15227	High groups
TCGA-BH-A1FD-01	Luminal B	2.76438	1	4.74097	Low groups
TCGA-BH-A1FJ-01	Luminal B	5.27945	1	5.64972	High groups
TCGA-BH-A1FM-01	Luminal B	3.80274	1	4.73748	Low groups
TCGA-BH-A1FN-01	Luminal B	6.00548	1	5.4811	Low groups
TCGA-BH-A202-01	Luminal B	2.17808	0	5.77237	High groups
TCGA-BH-A204-01	Luminal B	6.94247	1	5.76005	High groups
TCGA-BH-A209-01	Luminal B	10.8466	1	5.08561	Low groups
TCGA-C8-A12M-01	Luminal B	0.980822	0	5.85323	High groups
TCGA-C8-A12U-01	Luminal B	1.05479	0	5.8021	High groups
TCGA-C8-A12W-01	Luminal B	1.05479	0	5.43274	Low groups
TCGA-C8-A130-01	Luminal B	1.0137	0	4.04951	Low groups
TCGA-C8-A1HG-01	Luminal B	0.945205	0	5.84978	High groups
TCGA-C8-A1HL-01	Luminal B	0.868493	0	5.10714	Low groups
TCGA-C8-A1HM-01	Luminal B	1.0274	0	5.81707	High groups
TCGA-C8-A1HN-01	Luminal B	1.07945	0	5.61832	Low groups
TCGA-C8-A26V-01	Luminal B	1.68767	0	6.11882	High groups
TCGA-C8-A26W-01	Luminal B	1.04384	0	5.70316	High groups
TCGA-C8-A274-01	Luminal B	1.39178	0	5.35481	Low groups
TCGA-C8-A27A-01	Luminal B	2.04658	0	6.09357	High groups
TCGA-C8-A3M8-01	Luminal B	1.07945	0	5.77491	High groups
TCGA-D8-A13Y-01	Luminal B	4.73425	0	5.86521	High groups
TCGA-D8-A1J8-01	Luminal B	1.18082	0	6.32576	High groups
TCGA-D8-A1J9-01	Luminal B	1.45753	0	4.64929	Low groups
TCGA-D8-A1JC-01	Luminal B	1.31507	0	5.65599	High groups
TCGA-D8-A1JD-01	Luminal B	1.51233	0	6.28398	High groups
TCGA-D8-A1JE-01	Luminal B	1.57534	0	6.10884	High groups
TCGA-D8-A1JI-01	Luminal B	1.58082	0	6.16827	High groups
TCGA-D8-A1JJ-01	Luminal B	1.67397	0	5.36661	Low groups
TCGA-D8-A1JT-01	Luminal B	1.10959	0	6.48465	High groups
TCGA-D8-A1X5-01	Luminal B	1.54795	0	5.66165	High groups
TCGA-D8-A1X6-01	Luminal B	1.48219	0	5.41892	Low groups
TCGA-D8-A1X7-01	Luminal B	1.39452	0	5.42768	Low groups
TCGA-D8-A1XF-01	Luminal B	1.26849	0	6.37237	High groups
TCGA-D8-A1XL-01	Luminal B	1.66027	0	5.78965	High groups
TCGA-D8-A1XR-01	Luminal B	1.32055	0	5.89586	High groups
TCGA-D8-A1XZ-01	Luminal B	1.27671	0	5.90117	High groups
TCGA-D8-A1Y1-01	Luminal B	0.827397	1	5.44213	Low groups
TCGA-D8-A1Y2-01	Luminal B	1.1863	0	5.73114	High groups
TCGA-D8-A1Y3-01	Luminal B	1.17808	0	5.464	Low groups
TCGA-D8-A27N-01	Luminal B	1.42192	0	5.89044	High groups
TCGA-D8-A27R-01	Luminal B	0.841096	0	5.05274	Low groups
TCGA-D8-A27W-01	Luminal B	1.02192	0	5.3991	Low groups
TCGA-E2-A109-01	Luminal B	3.88219	0	5.35605	Low groups
TCGA-E2-A10C-01	Luminal B	3.34247	0	5.1286	Low groups
TCGA-E2-A14O-01	Luminal B	3.72329	0	4.61195	Low groups
TCGA-E2-A14S-01	Luminal B	2.76438	0	5.55594	Low groups
TCGA-E2-A155-01	Luminal B	1.75342	0	5.65097	High groups
TCGA-E2-A15A-01	Luminal B	1.94521	0	5.41369	Low groups
TCGA-E2-A15A-06	Luminal B	1.94521	0	5.36579	Low groups
TCGA-E2-A15K-01	Luminal B	0.753425	0	5.61	Low groups
TCGA-E2-A15K-06	Luminal B	0.753425	0	5.42482	Low groups
TCGA-E2-A15S-01	Luminal B	1.1726	0	5.77655	High groups
TCGA-E2-A1L7-01	Luminal B	5.03014	0	5.617	Low groups
TCGA-E9-A1N6-01	Luminal B	1.85753	1	5.95935	High groups
TCGA-E9-A1NA-01	Luminal B	3.04658	0	5.32496	Low groups
TCGA-E9-A1NF-01	Luminal B	2.93699	1	5.25274	Low groups
TCGA-E9-A1NI-01	Luminal B	0.821918	0	4.86331	Low groups
TCGA-E9-A1R4-01	Luminal B	0.509589	0	5.72391	High groups
TCGA-E9-A1R7-01	Luminal B	4.01918	0	5.68847	High groups
TCGA-E9-A1RB-01	Luminal B	2.67397	1	6.39075	High groups
TCGA-E9-A1RE-01	Luminal B	3.88767	0	5.48686	Low groups
TCGA-E9-A226-01	Luminal B	2.87123	1	6.11487	High groups
TCGA-E9-A228-01	Luminal B	3.52055	0	5.70997	High groups
TCGA-E9-A22A-01	Luminal B	3.25753	0	5.27062	Low groups
TCGA-E9-A22D-01	Luminal B	3.41918	0	5.53343	Low groups
TCGA-E9-A22E-01	Luminal B	3.47671	0	5.41574	Low groups
TCGA-E9-A22H-01	Luminal B	3.37534	0	6.23963	High groups
TCGA-E9-A249-01	Luminal B	0.594521	0	5.67058	High groups
TCGA-E9-A2JS-01	Luminal B	2.47671	1	5.46833	Low groups
TCGA-E9-A3HO-01	Luminal B	3.1726	0	4.96532	Low groups
TCGA-EW-A1IY-01	Luminal B	0.706849	0	5.47019	Low groups
TCGA-EW-A1J6-01	Luminal B	2.39726	0	4.0016	Low groups
TCGA-EW-A1OX-01	Luminal B	2.49589	0	5.64347	High groups
TCGA-EW-A1OY-01	Luminal B	2.48767	0	5.31689	Low groups
TCGA-EW-A1OZ-01	Luminal B	3.36712	0	5.26641	Low groups
TCGA-EW-A1P0-01	Luminal B	3.4274	0	6.2325	High groups
TCGA-EW-A1PC-01	Luminal B	0.512329	0	5.61251	Low groups
TCGA-EW-A2FW-01	Luminal B	1.8411	0	5.689	High groups
TCGA-GM-A2DO-01	Luminal B	7.11233	0	4.5337	Low groups
TCGA-A2-A04W-01	Her2-enriched	8.49863	0	5.38349	Low groups
TCGA-A2-A04X-01	Her3-enriched	4.61918	0	5.12665	Low groups
TCGA-A2-A0CX-01	Her4-enriched	4.73425	0	5.40198	High groups
TCGA-A2-A0D1-01	Her5-enriched	2.87945	0	4.07	Low groups
TCGA-A2-A0EQ-01	Her6-enriched	6.64658	0	4.78541	Low groups
TCGA-A2-A0T1-01	Her7-enriched	1.4274	0	5.37449	Low groups
TCGA-A8-A07I-01	Her8-enriched	1.16712	0	5.74622	High groups
TCGA-A8-A08B-01	Her9-enriched	3.16712	0	4.91452	Low groups
TCGA-A8-A08J-01	Her10-enriched	3.08767	1	5.39575	High groups
TCGA-A8-A08L-01	Her11-enriched	0.832877	1	5.30505	Low groups
TCGA-A8-A08X-01	Her12-enriched	3.58356	0	4.5417	Low groups
TCGA-A8-A094-01	Her13-enriched	0	0	5.93285	High groups
TCGA-A8-A09G-01	Her14-enriched	0	0	5.7515	High groups
TCGA-A8-A09X-01	Her15-enriched	1.16712	1	5.3184	Low groups
TCGA-A8-A0A7-01	Her16-enriched	0.0821918	0	4.7876	Low groups
TCGA-AC-A23H-01	Her17-enriched	0.476712	1	5.86914	High groups
TCGA-AN-A04C-01	Her18-enriched	0.147945	0	4.63622	Low groups
TCGA-AN-A0FV-01	Her19-enriched	0.0273973	0	5.63148	High groups
TCGA-AO-A0J2-01	Her20-enriched	2.73151	0	5.55102	High groups
TCGA-AO-A0JE-01	Her21-enriched	6.39726	0	5.89124	High groups
TCGA-AO-A12D-01	Her22-enriched	6.89041	0	4.65198	Low groups
TCGA-AR-A0TX-01	Her23-enriched	5.40274	0	5.71529	High groups
TCGA-AR-A24U-01	Her24-enriched	8.56986	0	5.17668	Low groups
TCGA-AR-A254-01	Her25-enriched	7.13699	0	5.36911	Low groups
TCGA-B6-A0I9-01	Her26-enriched	0.991781	1	5.15789	Low groups
TCGA-B6-A0IK-01	Her27-enriched	1.56438	1	6.00266	High groups
TCGA-B6-A0RH-01	Her28-enriched	17.6877	1	5.26605	Low groups
TCGA-B6-A0RS-01	Her29-enriched	8.39178	1	5.80909	High groups
TCGA-BH-A0AW-01	Her30-enriched	1.70411	0	4.86207	Low groups
TCGA-BH-A0B7-01	Her31-enriched	7.01096	0	5.66468	High groups
TCGA-BH-A0EE-01	Her32-enriched	2.58356	0	4.94845	Low groups
TCGA-BH-A18P-01	Her33-enriched	2.52329	1	6.39532	High groups
TCGA-BH-A18R-01	Her34-enriched	3.12877	1	5.21473	Low groups
TCGA-BH-A1EN-01	Her35-enriched	5.8274	1	4.75373	Low groups
TCGA-BH-A1EV-01	Her36-enriched	1	1	5.68839	High groups
TCGA-BH-A203-01	Her37-enriched	3.21644	1	5.13006	Low groups
TCGA-C8-A12L-01	Her38-enriched	0.994521	0	6.13665	High groups
TCGA-C8-A12P-01	Her39-enriched	0.980822	0	5.13002	Low groups
TCGA-C8-A12Q-01	Her40-enriched	1.05479	1	5.68604	High groups
TCGA-C8-A12T-01	Her41-enriched	0	0	5.10108	Low groups
TCGA-C8-A12Z-01	Her42-enriched	1.04658	0	5.54608	High groups
TCGA-C8-A135-01	Her43-enriched	1.07671	0	5.19651	Low groups
TCGA-C8-A137-01	Her44-enriched	1.03836	0	5.71132	High groups
TCGA-C8-A138-01	Her45-enriched	1.0411	0	4.82181	Low groups
TCGA-C8-A1HF-01	Her46-enriched	0.909589	0	5.2375	Low groups
TCGA-C8-A1HK-01	Her47-enriched	1.00274	0	6.04496	High groups
TCGA-C8-A26X-01	Her48-enriched	1.03014	0	3.94615	Low groups
TCGA-C8-A26Y-01	Her49-enriched	1.07945	0	5.33023	Low groups
TCGA-C8-A275-01	Her50-enriched	0.00273973	0	5.48957	High groups
TCGA-C8-A278-01	Her51-enriched	0.813699	0	5.02445	Low groups
TCGA-D8-A13Z-01	Her52-enriched	1.73973	0	5.99379	High groups
TCGA-D8-A1JA-01	Her53-enriched	1.37534	0	6.06994	High groups
TCGA-D8-A1JF-01	Her54-enriched	1.00274	0	5.14901	Low groups
TCGA-D8-A1JG-01	Her55-enriched	4.41644	0	5.62405	High groups
TCGA-D8-A1XJ-01	Her56-enriched	1.81918	0	5.49879	High groups
TCGA-D8-A1XT-01	Her57-enriched	1.3863	0	6.11429	High groups
TCGA-E2-A14P-01	Her58-enriched	3.4137	0	6.5566	High groups
TCGA-E2-A14V-01	Her59-enriched	2.85479	0	5.70054	High groups
TCGA-E2-A152-01	Her60-enriched	5.83014	0	5.97413	High groups
TCGA-E2-A1B0-01	Her61-enriched	4.46849	0	5.52785	High groups
TCGA-E2-A1LB-01	Her62-enriched	6.31781	0	5.91955	High groups
TCGA-E9-A1RH-01	Her63-enriched	3.88219	0	5.39438	Low groups
TCGA-E9-A248-01	Her64-enriched	0.161644	0	4.82421	Low groups
TCGA-EW-A1OV-01	Her65-enriched	2.16164	0	4.96235	Low groups
TCGA-EW-A2FR-01	Her66-enriched	4.58356	0	5.49537	High groups
TCGA-GM-A2DB-01	Her67-enriched	6.59178	0	3.58276	Low groups
TCGA-GM-A2DH-01	Her68-enriched	6.00822	0	5.6721	High groups
TCGA-A1-A0SK-01	Basal-like	2.64932	1	5.49184	High groups
TCGA-A1-A0SO-01	Basal-like	2.33425	0	5.02488	Low groups
TCGA-A1-A0SP-01	Basal-like	1.6	0	5.30715	High groups
TCGA-A2-A04P-01	Basal-like	1.50137	1	3.48956	Low groups
TCGA-A2-A04Q-01	Basal-like	6.53425	0	4.9981	Low groups
TCGA-A2-A04T-01	Basal-like	6.15342	0	4.88724	Low groups
TCGA-A2-A04U-01	Basal-like	7.27123	0	4.73942	Low groups
TCGA-A2-A0CM-01	Basal-like	2.06575	1	5.54605	High groups
TCGA-A2-A0D0-01	Basal-like	5.61096	0	5.11251	High groups
TCGA-A2-A0D2-01	Basal-like	2.8137	0	4.81704	Low groups
TCGA-A2-A0ST-01	Basal-like	8.26575	0	4.79667	Low groups
TCGA-A2-A0SX-01	Basal-like	4.20274	0	5.23242	High groups
TCGA-A2-A0T0-01	Basal-like	1.46027	0	5.18341	High groups
TCGA-A2-A0T2-01	Basal-like	0.69863	1	4.57822	Low groups
TCGA-A2-A0YE-01	Basal-like	1.51781	0	4.81322	Low groups
TCGA-A2-A0YJ-01	Basal-like	1.55068	0	5.67753	High groups
TCGA-A2-A0YM-01	Basal-like	2.64384	0	6.16609	High groups
TCGA-A2-A1G1-01	Basal-like	1.6	0	5.48317	High groups
TCGA-A2-A25F-01	Basal-like	0.882192	0	5.30441	High groups
TCGA-A7-A0CE-01	Basal-like	2.94247	0	4.99071	Low groups
TCGA-A7-A0DA-01	Basal-like	2.9726	0	5.15727	High groups
TCGA-A7-A13D-01	Basal-like	2.64384	0	4.43193	Low groups
TCGA-A7-A13E-01	Basal-like	1.68219	1	4.90441	Low groups
TCGA-A7-A26F-01	Basal-like	2.02192	0	4.50541	Low groups
TCGA-A7-A26G-01	Basal-like	1.97808	0	5.37647	High groups
TCGA-A7-A26I-01	Basal-like	1.81096	0	4.59916	Low groups
TCGA-A8-A07C-01	Basal-like	2.83288	0	5.50374	High groups
TCGA-A8-A07O-01	Basal-like	0.832877	0	5.74591	High groups
TCGA-A8-A07R-01	Basal-like	0.747945	0	5.60518	High groups
TCGA-A8-A07U-01	Basal-like	2.08219	0	4.8011	Low groups
TCGA-A8-A08R-01	Basal-like	0.0821918	0	5.26894	High groups
TCGA-AC-A2BK-01	Basal-like	6.08767	0	5.97204	High groups
TCGA-AC-A2QH-01	Basal-like	2.75342	0	3.62687	Low groups
TCGA-AN-A04D-01	Basal-like	0.142466	0	4.22028	Low groups
TCGA-AN-A0AL-01	Basal-like	0.621918	0	5.44531	High groups
TCGA-AN-A0AT-01	Basal-like	0.0273973	0	4.66185	Low groups
TCGA-AN-A0FJ-01	Basal-like	0.663014	0	4.63758	Low groups
TCGA-AN-A0FL-01	Basal-like	0.632877	0	4.89341	Low groups
TCGA-AN-A0FX-01	Basal-like	0.0273973	0	5.39376	High groups
TCGA-AN-A0G0-01	Basal-like	0.0438356	0	5.46868	High groups
TCGA-AN-A0XU-01	Basal-like	0.0273973	0	4.74003	Low groups
TCGA-AO-A0J4-01	Basal-like	4.34795	0	5.216	High groups
TCGA-AO-A0J6-01	Basal-like	3.12329	0	6.00845	High groups
TCGA-AO-A0JL-01	Basal-like	4.61096	0	3.77129	Low groups
TCGA-AO-A124-01	Basal-like	9.60548	0	4.96868	Low groups
TCGA-AO-A128-01	Basal-like	8.89863	0	5.72867	High groups
TCGA-AO-A129-01	Basal-like	9.00274	0	4.18409	Low groups
TCGA-AO-A12F-01	Basal-like	5.04658	0	4.61422	Low groups
TCGA-AO-A1KR-01	Basal-like	6.88493	0	3.73239	Low groups
TCGA-AQ-A04J-01	Basal-like	2.24384	0	4.18387	Low groups
TCGA-AR-A0TP-01	Basal-like	11.7123	0	4.32963	Low groups
TCGA-AR-A0TS-01	Basal-like	7.00822	0	5.63503	High groups
TCGA-AR-A0TU-01	Basal-like	1.94247	0	4.69835	Low groups
TCGA-AR-A0U0-01	Basal-like	5.44658	0	5.29878	High groups
TCGA-AR-A0U4-01	Basal-like	8.93425	0	5.13766	High groups
TCGA-AR-A1AH-01	Basal-like	10.4301	0	4.52098	Low groups
TCGA-AR-A1AI-01	Basal-like	9.03014	0	4.79696	Low groups
TCGA-AR-A1AJ-01	Basal-like	8.41644	0	5.93018	High groups
TCGA-AR-A1AQ-01	Basal-like	8.27671	0	4.28166	Low groups
TCGA-AR-A1AR-01	Basal-like	1.43562	1	5.88882	High groups
TCGA-AR-A1AY-01	Basal-like	2.81096	0	5.20141	High groups
TCGA-AR-A24Q-01	Basal-like	8.69041	0	5.83854	High groups
TCGA-AR-A251-01	Basal-like	8.30137	0	5.25774	High groups
TCGA-AR-A256-01	Basal-like	7.81918	1	5.08819	High groups
TCGA-AR-A2LR-01	Basal-like	4.7726	0	5.04092	Low groups
TCGA-B6-A0I1-01	Basal-like	6.46849	1	5.07556	High groups
TCGA-B6-A0I2-01	Basal-like	11.9479	0	4.62412	Low groups
TCGA-B6-A0I6-01	Basal-like	2.71507	1	5.15453	High groups
TCGA-B6-A0IJ-01	Basal-like	19.4685	0	4.95995	Low groups
TCGA-B6-A0IQ-01	Basal-like	11.7397	0	4.58212	Low groups
TCGA-B6-A0RE-01	Basal-like	21.3068	0	4.88184	Low groups
TCGA-B6-A0RT-01	Basal-like	7.45479	0	5.00992	Low groups
TCGA-B6-A0RU-01	Basal-like	23.5753	0	5.50733	High groups
TCGA-B6-A0WX-01	Basal-like	1.75068	1	5.24017	High groups
TCGA-B6-A0X1-01	Basal-like	20.4247	1	5.59477	High groups
TCGA-B6-A1KF-01	Basal-like	8.46027	0	5.95157	High groups
TCGA-BH-A0AV-01	Basal-like	4.9863	0	5.43078	High groups
TCGA-BH-A0B3-01	Basal-like	3.29589	0	4.7678	Low groups
TCGA-BH-A0BG-01	Basal-like	5.12603	0	4.6246	Low groups
TCGA-BH-A0BL-01	Basal-like	6.2411	0	5.05245	Low groups
TCGA-BH-A0BW-01	Basal-like	6.49589	0	6.02441	High groups
TCGA-BH-A0DL-01	Basal-like	6.52329	0	5.11961	High groups
TCGA-BH-A0E0-01	Basal-like	0.367123	0	3.26064	Low groups
TCGA-BH-A0E6-01	Basal-like	0.80274	0	4.28245	Low groups
TCGA-BH-A0RX-01	Basal-like	0.465753	0	5.09821	High groups
TCGA-BH-A0WA-01	Basal-like	1.92055	0	5.62153	High groups
TCGA-BH-A18G-01	Basal-like	0.408219	0	4.89493	Low groups
TCGA-BH-A18Q-01	Basal-like	4.63562	1	4.85686	Low groups
TCGA-BH-A18T-01	Basal-like	0.613699	1	5.0077	Low groups
TCGA-BH-A18V-01	Basal-like	4.26301	1	5.64342	High groups
TCGA-BH-A18V-06	Basal-like	4.26301	1	5.39114	High groups
TCGA-BH-A1F0-01	Basal-like	2.15068	1	5.78896	High groups
TCGA-BH-A1F6-01	Basal-like	8.12329	1	5.63384	High groups
TCGA-BH-A1FC-01	Basal-like	9.51233	1	5.52959	High groups
TCGA-C8-A12K-01	Basal-like	0	0	4.84186	Low groups
TCGA-C8-A12V-01	Basal-like	1.05479	0	5.19146	High groups
TCGA-C8-A131-01	Basal-like	1.12603	0	5.22569	High groups
TCGA-C8-A134-01	Basal-like	1.04932	0	4.89739	Low groups
TCGA-C8-A1HJ-01	Basal-like	0.0136986	0	4.53277	Low groups
TCGA-C8-A27B-01	Basal-like	1.20274	0	5.53126	High groups
TCGA-D8-A142-01	Basal-like	1.16438	0	5.077	High groups
TCGA-D8-A143-01	Basal-like	1.18082	0	5.06412	High groups
TCGA-D8-A147-01	Basal-like	1.6	0	4.95241	Low groups
TCGA-D8-A1JK-01	Basal-like	1.67671	0	4.84779	Low groups
TCGA-D8-A1JL-01	Basal-like	1.67397	0	5.59204	High groups
TCGA-D8-A1JM-01	Basal-like	1.61644	0	6.02673	High groups
TCGA-D8-A1XK-01	Basal-like	1.20822	0	5.71024	High groups
TCGA-D8-A1XQ-01	Basal-like	1.36712	0	4.82478	Low groups
TCGA-D8-A27F-01	Basal-like	1.33699	0	4.66437	Low groups
TCGA-D8-A27H-01	Basal-like	1.08767	0	5.18658	High groups
TCGA-D8-A27M-01	Basal-like	1.12329	0	5.45762	High groups
TCGA-E2-A14N-01	Basal-like	3.92877	0	5.26946	High groups
TCGA-E2-A14R-01	Basal-like	3.21644	0	4.09893	Low groups
TCGA-E2-A14X-01	Basal-like	2.66301	0	4.09993	Low groups
TCGA-E2-A14Y-01	Basal-like	5.77808	0	4.94317	Low groups
TCGA-E2-A150-01	Basal-like	5.30137	0	5.0709	High groups
TCGA-E2-A158-01	Basal-like	1.23288	0	4.86512	Low groups
TCGA-E2-A159-01	Basal-like	2.08767	0	4.87498	Low groups
TCGA-E2-A1AZ-01	Basal-like	6.38082	0	4.89401	Low groups
TCGA-E2-A1II-01	Basal-like	2.80822	0	5.12308	High groups
TCGA-E2-A1LG-01	Basal-like	4.1726	0	4.30126	Low groups
TCGA-E2-A1LH-01	Basal-like	8.89589	0	4.09928	Low groups
TCGA-E2-A1LI-01	Basal-like	8.55068	0	4.67608	Low groups
TCGA-E2-A1LK-01	Basal-like	0.728767	1	5.55346	High groups
TCGA-E2-A1LL-01	Basal-like	3.5863	0	4.96375	Low groups
TCGA-E2-A1LS-01	Basal-like	4.39452	0	3.46057	Low groups
TCGA-E9-A1N8-01	Basal-like	2.84658	0	5.32151	High groups
TCGA-E9-A1N9-01	Basal-like	3.01644	0	5.12343	High groups
TCGA-E9-A1ND-01	Basal-like	3.46849	0	5.12278	High groups
TCGA-E9-A22G-01	Basal-like	3.39452	0	5.02728	Low groups
TCGA-E9-A243-01	Basal-like	1.67671	0	4.92694	Low groups
TCGA-E9-A244-01	Basal-like	0.0575342	0	5.02579	Low groups
TCGA-EW-A1OW-01	Basal-like	1.90137	0	5.14534	High groups
TCGA-EW-A1P4-01	Basal-like	2.48493	0	4.87088	Low groups
TCGA-EW-A1P8-01	Basal-like	0.654795	1	6.09122	High groups
TCGA-EW-A1PB-01	Basal-like	1.66575	0	5.49183	High groups
TCGA-EW-A1PH-01	Basal-like	1.66301	0	5.27378	High groups
TCGA-GI-A2C9-01	Basal-like	9.15616	0	5.15778	High groups
TCGA-GM-A2DF-01	Basal-like	5.90411	0	3.82033	Low groups
TCGA-HN-A2NL-01	Basal-like	0.216438	0	4.54613	Low groups
