# Supplementary material for: Prognostic implications of TOR1B expression across cancer types: a focus on basal-like breast cancer and cellular adaptations to hypoxia
Source: J Cancer Res Clin Oncol. 2024 Jun 6;150(6):293. doi: 10.1007/s00432-024-05794-3 (PMC11156733; doi:10.1007/s00432-024-05794-3)
Supplement: Supplementary file 10 — Supplementary file10 (XLSX 194 KB) [file 432_2024_5794_MOESM10_ESM.xlsx]

## Sheet: markes_output
	TCGA-A1-A0SK-01	TCGA-A1-A0SO-01	TCGA-A1-A0SP-01	TCGA-A2-A04P-01	TCGA-A2-A04Q-01	TCGA-A2-A04T-01	TCGA-A2-A04U-01	TCGA-A2-A0CM-01	TCGA-A2-A0D0-01	TCGA-A2-A0D2-01	TCGA-A2-A0ST-01	TCGA-A2-A0SX-01	TCGA-A2-A0T0-01	TCGA-A2-A0T2-01	TCGA-A2-A0YE-01	TCGA-A2-A0YJ-01	TCGA-A2-A0YM-01	TCGA-A2-A1G1-01	TCGA-A2-A25F-01	TCGA-A7-A0CE-01	TCGA-A7-A0DA-01	TCGA-A7-A13D-01	TCGA-A7-A13E-01	TCGA-A7-A26F-01	TCGA-A7-A26G-01	TCGA-A7-A26I-01	TCGA-A8-A07C-01	TCGA-A8-A07O-01	TCGA-A8-A07R-01	TCGA-A8-A07U-01	TCGA-A8-A08R-01	TCGA-AC-A2BK-01	TCGA-AC-A2QH-01	TCGA-AN-A04D-01	TCGA-AN-A0AL-01	TCGA-AN-A0AT-01	TCGA-AN-A0FJ-01	TCGA-AN-A0FL-01	TCGA-AN-A0FX-01	TCGA-AN-A0G0-01	TCGA-AN-A0XU-01	TCGA-AO-A0J4-01	TCGA-AO-A0J6-01	TCGA-AO-A0JL-01	TCGA-AO-A124-01	TCGA-AO-A128-01	TCGA-AO-A129-01	TCGA-AO-A12F-01	TCGA-AO-A1KR-01
Tumor_Inflammation_Signature	0.434077	0.5229	0.584817	0.611544	0.698414	0.634842	0.493514	0.664912	0.622589	0.609754	0.701535	0.649104	0.584211	0.577683	0.530769	0.494665	0.607013	0.639415	0.705057	0.559302	0.50565	0.343015	0.494191	0.537677	0.605728	0.435078	0.60757	0.576973	0.532737	0.691707	0.641229	0.518958	0.334435	0.470215	0.604215	0.590456	0.544755	0.496736	0.522406	0.561845	0.613831	0.620996	0.645379	0.508544	0.550007	0.71715	0.63667	0.457811	0.583716
Cellular_response_to_hypoxia	0.610506	0.61744	0.616645	0.631196	0.624458	0.623294	0.623411	0.624533	0.630271	0.62796	0.626168	0.6263	0.632739	0.639685	0.61464	0.622879	0.618311	0.629352	0.62339	0.634692	0.62881	0.608524	0.603993	0.579642	0.60783	0.571355	0.61978	0.62563	0.634831	0.633492	0.62587	0.61824	0.559153	0.629707	0.627869	0.640012	0.62614	0.631432	0.623587	0.633887	0.62973	0.6237	0.628039	0.62014	0.621089	0.631821	0.626252	0.620058	0.619107
Tumor_proliferation_signature	0.715754	0.715621	0.688752	0.655485	0.661404	0.701893	0.686907	0.701353	0.708546	0.711329	0.646936	0.661594	0.67371	0.620053	0.670972	0.666632	0.712162	0.672325	0.684186	0.680565	0.641239	0.668985	0.631994	0.533563	0.627727	0.60719	0.70772	0.697632	0.690248	0.673443	0.695391	0.704964	0.640408	0.70581	0.685412	0.704413	0.680239	0.619985	0.64381	0.68267	0.700031	0.6717	0.687669	0.670411	0.684617	0.658571	0.685877	0.669549	0.68632
EMT_markers	0.562694	0.532592	0.610724	0.572554	0.607134	0.605766	0.58143	0.582721	0.639789	0.640515	0.570872	0.607124	0.630417	0.600452	0.571422	0.593107	0.612048	0.610287	0.593006	0.596914	0.613186	0.543444	0.51398	0.557157	0.628344	0.527267	0.571887	0.606467	0.609102	0.58339	0.604469	0.506807	0.438776	0.557891	0.635452	0.60647	0.639095	0.57142	0.641641	0.603719	0.575153	0.634547	0.571816	0.604503	0.594294	0.479268	0.616367	0.616482	0.574267
ECM-relatted_genes	0.356517	0.35535	0.405118	0.399041	0.42492	0.409724	0.322288	0.379013	0.358535	0.411994	0.411099	0.421214	0.371616	0.387409	0.396814	0.380278	0.432865	0.428434	0.470335	0.441667	0.362718	0.252372	0.349005	0.336369	0.415399	0.27547	0.363062	0.368572	0.393219	0.421663	0.402846	0.31383	0.300031	0.278215	0.396979	0.407951	0.365903	0.314754	0.420361	0.400111	0.397754	0.42339	0.371585	0.324323	0.371695	0.359817	0.415013	0.397451	0.3984
Angiogenesis	0.530438	0.479332	0.549417	0.545436	0.564937	0.52447	0.541034	0.534944	0.516799	0.539592	0.548664	0.564373	0.533571	0.545847	0.530561	0.502741	0.552455	0.557584	0.553195	0.578219	0.538915	0.51493	0.510121	0.531044	0.567087	0.50869	0.539488	0.549102	0.523405	0.536933	0.552979	0.506555	0.46514	0.515669	0.583316	0.541897	0.545493	0.545134	0.559174	0.584652	0.52382	0.544581	0.522667	0.559512	0.522	0.555119	0.538196	0.56326	0.529133
Apoptosis	0.572038	0.572727	0.61311	0.610155	0.62281	0.603058	0.584346	0.620467	0.60841	0.609142	0.630536	0.616048	0.604421	0.596944	0.592027	0.60046	0.611578	0.626982	0.628072	0.612276	0.608645	0.559938	0.575817	0.58501	0.616829	0.549074	0.589631	0.60614	0.596226	0.624835	0.610284	0.584873	0.502959	0.575229	0.61763	0.603945	0.607703	0.590613	0.597312	0.603951	0.606758	0.615858	0.606948	0.582775	0.599961	0.624583	0.615888	0.594563	0.599331
DNA_repair	0.626218	0.622831	0.626804	0.619589	0.618388	0.626381	0.62699	0.624399	0.627175	0.628255	0.614153	0.610835	0.624359	0.614071	0.615372	0.61192	0.616201	0.608877	0.608568	0.621724	0.610596	0.576405	0.589442	0.530347	0.602894	0.534592	0.614701	0.626572	0.621552	0.607162	0.616815	0.622225	0.540858	0.630842	0.615953	0.62989	0.615819	0.614298	0.6188	0.619342	0.619198	0.612473	0.615717	0.61146	0.620678	0.615063	0.618733	0.623247	0.621647
G2M_checkpoint	0.661486	0.653165	0.641716	0.616983	0.616189	0.648466	0.631023	0.647154	0.653301	0.649585	0.614737	0.6304	0.632175	0.595598	0.634625	0.630943	0.645125	0.63842	0.628774	0.632192	0.614774	0.623831	0.611586	0.561381	0.617318	0.577133	0.654902	0.649695	0.647045	0.629806	0.637455	0.647089	0.614106	0.650148	0.630659	0.647074	0.634929	0.599801	0.626646	0.649808	0.64831	0.635255	0.6263	0.606295	0.643765	0.621213	0.622501	0.636365	0.625325
Inflammatory_response	0.428349	0.451093	0.521947	0.517857	0.551032	0.510508	0.454313	0.536996	0.517942	0.522445	0.559107	0.547488	0.494689	0.489642	0.488133	0.486849	0.541567	0.550121	0.580695	0.49908	0.487522	0.413224	0.4513	0.498465	0.532793	0.427699	0.493535	0.529227	0.490705	0.557008	0.52791	0.454079	0.303993	0.425229	0.534119	0.51505	0.47888	0.458323	0.470976	0.492469	0.496296	0.534533	0.526855	0.44984	0.49994	0.555847	0.522727	0.471378	0.462723
PI3K_AKT_mTOR_pathway	0.579873	0.577634	0.594484	0.574559	0.588902	0.590587	0.572005	0.581863	0.579383	0.582017	0.59756	0.590966	0.583474	0.585093	0.578853	0.587557	0.594502	0.59454	0.594859	0.580593	0.585439	0.554675	0.561968	0.544393	0.58836	0.531184	0.577275	0.590198	0.582096	0.589486	0.58407	0.586472	0.510782	0.577182	0.588201	0.590396	0.58624	0.581748	0.588399	0.592267	0.59318	0.586256	0.587868	0.558755	0.590257	0.602023	0.583783	0.571179	0.572328
P53_pathway	0.568736	0.560754	0.588171	0.583059	0.597092	0.584126	0.578955	0.59648	0.588637	0.592512	0.598287	0.593989	0.595372	0.593862	0.573688	0.589629	0.586359	0.582952	0.592174	0.594896	0.588288	0.545159	0.549226	0.54545	0.593175	0.526876	0.565152	0.58408	0.5896	0.587427	0.583231	0.57057	0.447455	0.584408	0.587358	0.583738	0.581532	0.581882	0.59422	0.574483	0.588729	0.584498	0.592642	0.572236	0.584773	0.577685	0.585727	0.578846	0.596064
MYC_targets	0.69666	0.693816	0.693426	0.675353	0.67781	0.691434	0.691803	0.69501	0.696603	0.694842	0.676538	0.675765	0.692365	0.675559	0.67622	0.682088	0.688121	0.684692	0.676676	0.689069	0.673908	0.670592	0.66899	0.614212	0.668839	0.62001	0.689606	0.698782	0.695142	0.678754	0.680387	0.69147	0.65748	0.687502	0.674678	0.704165	0.68727	0.67136	0.680252	0.687954	0.685636	0.678474	0.685029	0.67418	0.69156	0.676425	0.685074	0.692271	0.688221
TGFB	0.637163	0.616963	0.644373	0.61941	0.625762	0.636394	0.59941	0.632995	0.633978	0.638941	0.635372	0.648208	0.626529	0.627428	0.647891	0.630027	0.639631	0.64372	0.657336	0.63457	0.654984	0.645971	0.618758	0.633445	0.654242	0.62581	0.628288	0.623175	0.623384	0.621129	0.642476	0.621436	0.59673	0.608083	0.63834	0.634375	0.644803	0.622684	0.654705	0.625817	0.635989	0.653533	0.606576	0.638539	0.628328	0.618595	0.634828	0.637473	0.603453
IL-10_Anti-inflammatory_Signaling_Pathway	0.501859	0.540661	0.556901	0.573948	0.583579	0.516168	0.534276	0.593982	0.580793	0.565649	0.623931	0.580858	0.578228	0.550825	0.541454	0.556094	0.609052	0.568881	0.622776	0.558741	0.564757	0.505709	0.500336	0.616897	0.547144	0.529513	0.54903	0.577479	0.574898	0.605454	0.575001	0.500833	0.356859	0.51412	0.55554	0.554116	0.555937	0.500937	0.535127	0.53733	0.560631	0.575351	0.604384	0.447333	0.568788	0.613619	0.583127	0.462551	0.516361
Genes_up-regulated_by_reactive_oxigen_species_(ROS)	0.601733	0.606846	0.628492	0.606766	0.6263	0.609478	0.60452	0.623484	0.621192	0.626206	0.62434	0.627303	0.618155	0.627348	0.595892	0.627773	0.621172	0.622329	0.638632	0.621013	0.615511	0.574969	0.597923	0.569283	0.613458	0.564351	0.601277	0.633728	0.628741	0.628683	0.617045	0.614296	0.477579	0.598035	0.633175	0.631591	0.62434	0.621319	0.618732	0.620351	0.619052	0.628978	0.622441	0.61491	0.625493	0.625697	0.627937	0.60621	0.599947
DNA_replication	0.658286	0.639712	0.634986	0.604586	0.59902	0.62947	0.624796	0.612247	0.630483	0.63366	0.595836	0.609154	0.608063	0.57317	0.599959	0.602035	0.618791	0.603251	0.596681	0.624134	0.578288	0.587091	0.572747	0.518735	0.585303	0.53612	0.626033	0.625116	0.633044	0.599839	0.608874	0.641222	0.555971	0.632792	0.618489	0.634708	0.624678	0.588097	0.615707	0.618869	0.622748	0.600821	0.619054	0.569655	0.626573	0.607511	0.604727	0.617858	0.620595
Collagen_formation	0.510314	0.490528	0.565955	0.522767	0.552829	0.543228	0.54754	0.529761	0.527411	0.554703	0.526365	0.569382	0.528319	0.51603	0.57866	0.535151	0.549969	0.545516	0.556499	0.546172	0.565834	0.542081	0.476271	0.508032	0.565943	0.491651	0.520628	0.526257	0.529507	0.541898	0.538891	0.518273	0.498309	0.478232	0.578609	0.554557	0.560052	0.509832	0.592518	0.559971	0.54695	0.577598	0.522054	0.511997	0.53784	0.498922	0.565178	0.550267	0.500931
Degradation_of_ECM	0.467834	0.431727	0.521686	0.438086	0.495989	0.485733	0.474352	0.460126	0.468657	0.496325	0.489374	0.515403	0.463528	0.464776	0.509409	0.478064	0.501357	0.510775	0.50937	0.48867	0.504171	0.44664	0.409613	0.461223	0.514292	0.443537	0.473276	0.472325	0.467753	0.496501	0.485148	0.428302	0.40324	0.436474	0.504746	0.50204	0.470655	0.455356	0.529169	0.495879	0.485303	0.523157	0.466138	0.455072	0.477557	0.452169	0.503319	0.499784	0.448921
Ferroptosis	0.518457	0.511588	0.538934	0.521367	0.527343	0.522452	0.518025	0.526909	0.527308	0.529725	0.53289	0.541413	0.522969	0.532627	0.520544	0.539893	0.536182	0.530454	0.537135	0.539127	0.530353	0.50182	0.517251	0.491543	0.526397	0.470021	0.514991	0.532372	0.538822	0.539658	0.525928	0.522288	0.447023	0.515483	0.543484	0.532843	0.522306	0.526318	0.530712	0.532982	0.547404	0.531635	0.53422	0.523268	0.52528	0.530281	0.53634	0.526715	0.525396
Glycolysis_Gluconeogenesis	0.452408	0.433797	0.465895	0.422337	0.415044	0.442344	0.421843	0.432051	0.416852	0.43078	0.444417	0.455502	0.420266	0.439086	0.417099	0.446039	0.438577	0.437887	0.459552	0.450995	0.432984	0.383167	0.405844	0.358617	0.441792	0.353097	0.426547	0.418424	0.451614	0.472983	0.420736	0.42346	0.35237	0.408437	0.458099	0.444761	0.43556	0.433169	0.44697	0.441969	0.432793	0.437966	0.421509	0.405269	0.440324	0.433844	0.449158	0.456659	0.43053
Citrate_cycle	0.608769	0.599751	0.604431	0.562411	0.577998	0.617326	0.566159	0.588289	0.607127	0.60173	0.578191	0.596878	0.592008	0.594756	0.56535	0.591116	0.586118	0.59061	0.609362	0.632318	0.593453	0.555768	0.561234	0.5053	0.581612	0.52293	0.563668	0.58482	0.618982	0.613946	0.58785	0.573461	0.512295	0.587951	0.598931	0.603788	0.576719	0.618795	0.580578	0.58153	0.600817	0.590334	0.590427	0.544762	0.608381	0.584573	0.590678	0.605236	0.564146
Pentose_phosphate_pathway	0.520918	0.48856	0.529872	0.47688	0.498537	0.51277	0.48355	0.509357	0.500832	0.4942	0.514674	0.515607	0.534362	0.518283	0.441059	0.526492	0.523558	0.524474	0.494062	0.49911	0.462331	0.489653	0.473232	0.444452	0.5209	0.430395	0.494289	0.53374	0.522593	0.503331	0.498528	0.51057	0.43089	0.477152	0.53747	0.511573	0.540731	0.499074	0.521086	0.528632	0.528199	0.514794	0.527891	0.460584	0.526638	0.514264	0.512048	0.484586	0.499482
Pentose_and_glucuronate_interconversions	-0.0594804	-0.0127836	0.0418016	0.0340453	0.0604951	-0.118708	-0.165133	-0.13479	-0.134078	-0.0564847	0.000531422	0.0435209	-0.0472066	-0.08238	-0.0841879	-0.0629535	-0.128936	-0.0249917	-0.136484	0.0151694	-0.0695942	-0.00995425	0.0256347	0.150953	-0.0401233	-0.064767	-0.0611121	-0.0931381	-0.0281096	0.0801861	-0.0880511	-0.0692967	-0.170273	-0.086985	0.0932199	-0.017506	0.0894154	-0.15543	-0.0652092	-0.021858	0.000494638	-0.0241779	-0.0737214	0.0293528	-0.0704629	-0.0787334	-0.126186	-0.112466	-0.087015
Fructose_and_mannose_metabolism	0.530455	0.530293	0.54848	0.500237	0.508923	0.544765	0.535027	0.526606	0.538147	0.522068	0.520901	0.518942	0.546475	0.546124	0.511852	0.560829	0.518782	0.53694	0.534455	0.528908	0.533557	0.493107	0.486295	0.46905	0.523762	0.432854	0.509419	0.54261	0.550202	0.544666	0.526714	0.530353	0.426166	0.514202	0.555961	0.551063	0.539426	0.549133	0.530864	0.568689	0.547773	0.536663	0.558096	0.507306	0.528533	0.533764	0.530498	0.521126	0.529684
Galactose_metabolism	0.476278	0.491918	0.502132	0.490647	0.485454	0.512058	0.505555	0.502851	0.52726	0.47903	0.505697	0.480161	0.535934	0.512063	0.481921	0.502192	0.521508	0.473099	0.476197	0.505145	0.491227	0.473303	0.468361	0.421256	0.475948	0.447527	0.508075	0.499867	0.527741	0.488206	0.482549	0.481879	0.40587	0.492004	0.504181	0.51178	0.501572	0.496908	0.487909	0.506347	0.50873	0.493871	0.527161	0.505066	0.50794	0.495472	0.523736	0.509777	0.516093
Ascorbate_and_aldarate_metabolism	-0.14008	-0.112391	-0.0146128	-0.0222716	0.0114967	-0.21551	-0.254154	-0.209566	-0.245057	-0.142053	-0.0688585	-0.0201859	-0.148457	-0.17518	-0.148306	-0.145392	-0.212722	-0.102169	-0.216179	-0.0386037	-0.137283	-0.104924	-0.047447	0.11349	-0.129954	-0.162764	-0.19378	-0.176373	-0.125463	0.0602372	-0.180895	-0.156167	-0.243456	-0.15112	0.0333084	-0.122316	0.0436162	-0.2346	-0.154827	-0.110078	-0.0796925	-0.105965	-0.159118	-0.0464126	-0.169758	-0.167275	-0.219765	-0.201542	-0.144261
Starch_and_sucrose_metabolism	0.0900773	0.0993484	0.159552	0.152505	0.137273	0.0521965	0.0222763	0.0605967	0.0359987	0.0974107	0.128056	0.157635	0.101019	0.0727282	0.0870988	0.100535	0.0663259	0.121318	0.0739403	0.135699	0.115271	0.124205	0.112793	0.213669	0.0932237	0.0856421	0.0858604	0.056463	0.102011	0.18158	0.0843711	0.0718137	0.0169494	0.0727463	0.214015	0.109205	0.196315	0.0930353	0.0894528	0.126615	0.151963	0.121637	0.0807513	0.120083	0.0991517	0.0610208	0.0634968	0.0804742	0.0807747
Amino_sugar_and_nucleotide_sugar_metabolism	0.528352	0.572995	0.58154	0.557961	0.588814	0.581522	0.558926	0.586516	0.576628	0.578906	0.577658	0.577244	0.583163	0.597744	0.574633	0.594627	0.573173	0.569167	0.586783	0.568514	0.574921	0.529195	0.550045	0.506061	0.575165	0.49658	0.55379	0.587775	0.599133	0.596315	0.590935	0.57411	0.479572	0.572423	0.58686	0.592035	0.569778	0.590821	0.561097	0.596084	0.581424	0.572056	0.587731	0.561453	0.570704	0.595491	0.592662	0.567483	0.567321
Pyruvate_metabolism	0.541483	0.521391	0.534803	0.512196	0.488874	0.524647	0.517772	0.509363	0.512754	0.513394	0.493525	0.509746	0.497742	0.526462	0.489156	0.512978	0.505935	0.511826	0.522731	0.530265	0.522441	0.446065	0.472969	0.386977	0.504496	0.428418	0.514569	0.511735	0.512506	0.537675	0.51378	0.504688	0.398817	0.514479	0.515808	0.533308	0.517141	0.502647	0.515841	0.506493	0.5079	0.509576	0.502618	0.493427	0.528244	0.514283	0.521196	0.530649	0.514972
Glyoxylate_and_dicarboxylate_metabolism	0.460667	0.487281	0.510323	0.515707	0.499489	0.50635	0.529618	0.484156	0.482694	0.518611	0.490259	0.465551	0.516096	0.470568	0.503105	0.515921	0.49561	0.479424	0.499563	0.497628	0.500167	0.478368	0.47065	0.42265	0.51128	0.43337	0.480288	0.489003	0.492181	0.472959	0.522406	0.473887	0.429903	0.480197	0.527189	0.504233	0.477423	0.540736	0.490652	0.541277	0.49589	0.488823	0.507397	0.510622	0.495011	0.481137	0.498762	0.498739	0.469988
Propanoate_metabolism	0.55437	0.563796	0.541648	0.511535	0.521541	0.540787	0.529206	0.531453	0.524758	0.525436	0.521285	0.547483	0.534524	0.540407	0.535272	0.555531	0.539484	0.550929	0.540068	0.570986	0.537443	0.471825	0.507374	0.425442	0.550148	0.430216	0.56945	0.547673	0.543079	0.548033	0.537868	0.529449	0.4705	0.552133	0.548543	0.550429	0.548255	0.553748	0.545098	0.54365	0.535997	0.540051	0.524566	0.478497	0.567747	0.522526	0.528985	0.551136	0.509426
Butanoate_metabolism	0.471722	0.446491	0.465694	0.445895	0.440527	0.453581	0.449896	0.393658	0.452696	0.423351	0.453622	0.438988	0.422535	0.453333	0.443906	0.411877	0.424643	0.437975	0.43592	0.4603	0.434868	0.347618	0.389645	0.324005	0.444201	0.326099	0.425792	0.439897	0.422351	0.47505	0.426683	0.429937	0.320555	0.442427	0.467205	0.436896	0.451587	0.482657	0.438933	0.440139	0.452466	0.415419	0.439945	0.411663	0.446536	0.438581	0.420344	0.467579	0.448272
Inositol_phosphate_metabolism	0.554441	0.537724	0.529718	0.533409	0.532459	0.546041	0.509073	0.523282	0.520247	0.525338	0.540714	0.532139	0.532589	0.526932	0.545477	0.565104	0.532749	0.536784	0.538598	0.551498	0.532019	0.493035	0.514886	0.478304	0.554922	0.481891	0.535548	0.534993	0.539921	0.53737	0.547804	0.540648	0.475285	0.534734	0.537052	0.524401	0.555941	0.55582	0.551128	0.566143	0.549544	0.547601	0.537524	0.52619	0.531488	0.546497	0.53038	0.532603	0.515678
Oxidative_phosphorylation	0.603222	0.593496	0.605063	0.616831	0.614119	0.607201	0.61414	0.594213	0.607618	0.606242	0.595239	0.584903	0.621375	0.620056	0.592421	0.593116	0.58515	0.599115	0.593239	0.619113	0.601948	0.57458	0.582413	0.514532	0.574944	0.514515	0.592137	0.597022	0.619914	0.595868	0.599369	0.592016	0.502277	0.616142	0.606198	0.612111	0.595127	0.618386	0.604796	0.598149	0.608041	0.590611	0.602566	0.625731	0.600105	0.588847	0.601836	0.613556	0.617561
Nitrogen_metabolism	0.361316	0.298274	0.376074	0.333153	0.319114	0.335197	0.344479	0.302039	0.316163	0.354167	0.340626	0.350699	0.342965	0.326769	0.301312	0.37892	0.344347	0.333045	0.288368	0.36177	0.346875	0.264978	0.34126	0.242064	0.323376	0.222852	0.299	0.358607	0.319693	0.311312	0.320724	0.351691	0.234181	0.335836	0.315813	0.377028	0.355469	0.356581	0.349119	0.314619	0.352724	0.33644	0.326808	0.341929	0.340888	0.251994	0.337771	0.346126	0.337732
Sulfur_metabolism	0.319763	0.257517	0.314646	0.366715	0.348544	0.319298	0.27058	0.291416	0.357045	0.283879	0.398262	0.330396	0.296745	0.257004	0.408704	0.207482	0.308146	0.351501	0.290572	0.355833	0.278354	0.231715	0.212155	0.283862	0.337888	0.190725	0.266499	0.264051	0.316264	0.324483	0.306851	0.339634	0.158967	0.331202	0.267086	0.32275	0.317094	0.32124	0.285166	0.346108	0.36895	0.295938	0.368575	0.321746	0.353116	0.313408	0.369291	0.345898	0.322383
Steroid_biosynthesis	0.586329	0.583436	0.579113	0.570756	0.560858	0.54514	0.60585	0.560338	0.577361	0.585222	0.569782	0.561999	0.589827	0.587575	0.55013	0.565291	0.56287	0.575083	0.564282	0.571258	0.589706	0.502804	0.523145	0.535513	0.58717	0.465002	0.551846	0.532323	0.582415	0.576215	0.580977	0.58066	0.467792	0.559718	0.579614	0.579436	0.576874	0.578078	0.586507	0.585639	0.548597	0.585925	0.566084	0.534893	0.571745	0.569252	0.561831	0.561551	0.556145
Primary_bile_acid_biosynthesis	0.296459	0.386665	0.344164	0.344663	0.366184	0.310083	0.292586	0.296267	0.343128	0.377045	0.356783	0.33997	0.362912	0.364592	0.335744	0.361251	0.310886	0.323029	0.342352	0.332951	0.343522	0.268022	0.254474	0.249261	0.404581	0.214501	0.305987	0.328794	0.289518	0.388577	0.336361	0.317896	0.203814	0.300303	0.340225	0.328965	0.374063	0.346464	0.346233	0.332119	0.345292	0.302592	0.341458	0.32126	0.310683	0.319833	0.348687	0.303706	0.306342
Steroid_hormone_biosynthesis	-0.0209154	-0.0038641	0.0525064	0.0907686	0.0884402	-0.0323848	-0.0119102	-0.0279411	-0.0225375	0.0392579	0.0538354	0.0574723	0.0192543	0.0269422	-0.0191637	-0.00714608	-0.0721611	0.0555902	-0.0303799	0.0768856	0.0119491	-0.00419897	0.000124807	0.104467	0.0793228	-0.0118893	-0.0189033	-0.0136911	0.010971	0.127276	-0.0225887	-0.0110033	-0.154551	0.00976812	0.133467	0.00696755	0.0945473	-0.0146373	0.0296636	0.0199451	0.0561149	0.00724764	0.0289153	0.0500406	0.0284205	-0.0148253	-0.00587337	0.010089	0.000241429
Glycerolipid_metabolism	0.447707	0.439215	0.450913	0.449605	0.413236	0.460101	0.453412	0.419396	0.444973	0.419119	0.43361	0.444639	0.445663	0.448499	0.426447	0.423554	0.455269	0.438816	0.447273	0.469316	0.463384	0.384068	0.389885	0.381697	0.441586	0.389161	0.41248	0.450433	0.450382	0.444644	0.447218	0.449719	0.34161	0.448753	0.426751	0.448746	0.448896	0.444072	0.428356	0.439709	0.454089	0.443072	0.447776	0.430746	0.444477	0.432233	0.424858	0.452825	0.470319
Glycerophospholipid_metabolism	0.456671	0.459299	0.475253	0.445917	0.451626	0.449674	0.44498	0.456625	0.428715	0.457271	0.459853	0.465416	0.439958	0.443332	0.460537	0.448511	0.461666	0.472873	0.470311	0.484911	0.462017	0.376922	0.426577	0.394044	0.465684	0.361476	0.445905	0.459704	0.417543	0.477959	0.455444	0.450758	0.365435	0.460292	0.463373	0.461242	0.450758	0.46514	0.476945	0.467673	0.468083	0.45713	0.46739	0.454878	0.448073	0.461082	0.458773	0.469392	0.476346
Ether_lipid_metabolism	0.386057	0.391245	0.430599	0.365535	0.400634	0.373663	0.361632	0.424724	0.342712	0.398097	0.432926	0.424152	0.326478	0.356797	0.406353	0.345567	0.395925	0.444837	0.435418	0.435809	0.392793	0.30585	0.35362	0.325383	0.413367	0.272943	0.369035	0.387958	0.326671	0.43453	0.400827	0.377304	0.28787	0.400405	0.402481	0.381345	0.358231	0.386081	0.428915	0.401016	0.414636	0.397051	0.414516	0.383787	0.377659	0.447822	0.408906	0.430589	0.431996
Sphingolipid_metabolism	0.499175	0.491667	0.504191	0.477274	0.504649	0.49463	0.504469	0.480188	0.494368	0.504156	0.51931	0.505024	0.518542	0.526345	0.516114	0.51313	0.515175	0.504341	0.521881	0.507432	0.502244	0.421551	0.465995	0.439169	0.510974	0.426953	0.502824	0.499827	0.50133	0.487663	0.507213	0.496387	0.35797	0.533098	0.520751	0.500748	0.517963	0.517977	0.511587	0.510259	0.514074	0.502511	0.519208	0.502786	0.508473	0.519281	0.503093	0.511584	0.493938
Arachidonic_acid_metabolism	0.263481	0.260359	0.310056	0.282867	0.297803	0.255763	0.281742	0.293152	0.256745	0.276138	0.333432	0.328179	0.236134	0.279744	0.280119	0.26471	0.281139	0.299648	0.31921	0.312745	0.303938	0.166118	0.211682	0.230263	0.287607	0.205766	0.244925	0.282818	0.237409	0.324036	0.271714	0.24036	0.151169	0.31518	0.307889	0.263988	0.235281	0.277468	0.313095	0.279658	0.293282	0.288833	0.306096	0.287072	0.273116	0.315892	0.304226	0.309235	0.332456
Linoleic_acid_metabolism	0.120541	0.0763309	0.151633	0.0803489	0.0870679	0.0700651	0.136637	0.115985	0.07464	0.0808131	0.147618	0.166236	0.0450996	0.0558574	0.129957	0.0551927	0.0843568	0.150389	0.157577	0.157037	0.115471	-0.029884	0.0193586	0.0714293	0.108475	0.0387778	0.0821461	0.0836474	-0.0193068	0.18159	0.126105	0.0314349	0.00915671	0.172212	0.13797	0.0572497	0.0508288	0.0964165	0.171342	0.0871413	0.0967758	0.10502	0.15834	0.110396	0.0920344	0.199739	0.0850906	0.153235	0.180316
alpha_Linolenic_acid_metabolism	0.247887	0.275416	0.291052	0.230815	0.243437	0.209501	0.191679	0.27778	0.15847	0.264887	0.270789	0.277824	0.157837	0.197082	0.268279	0.184546	0.216597	0.303805	0.284384	0.293838	0.258128	0.0852291	0.174159	0.179785	0.253958	0.143681	0.210145	0.232592	0.107257	0.3143	0.256464	0.191656	0.157961	0.281046	0.250024	0.232016	0.182248	0.255505	0.28755	0.256901	0.254296	0.25334	0.267875	0.216351	0.226214	0.309139	0.272737	0.297093	0.314204
Biosynthesis_of_unsaturated_fatty_acids	0.584704	0.592144	0.595785	0.534635	0.542999	0.574546	0.599103	0.557231	0.575178	0.560911	0.543728	0.560391	0.558561	0.56962	0.567704	0.568248	0.57814	0.562547	0.556739	0.569607	0.558681	0.523672	0.518899	0.433298	0.551595	0.457532	0.576665	0.567818	0.580775	0.549426	0.568935	0.581029	0.472973	0.56028	0.577138	0.585856	0.574016	0.573033	0.584039	0.55611	0.558268	0.572684	0.561498	0.550775	0.560143	0.5111	0.578177	0.571856	0.566106
Purine_metabolism	0.497125	0.49774	0.499925	0.489851	0.486018	0.488308	0.489176	0.482856	0.486733	0.487412	0.486264	0.478865	0.503033	0.491988	0.487836	0.48702	0.495679	0.492781	0.491185	0.500582	0.486337	0.434778	0.450573	0.404703	0.493543	0.393311	0.490628	0.498846	0.486217	0.488514	0.492229	0.507102	0.418688	0.500786	0.50067	0.500788	0.488524	0.485773	0.488939	0.500588	0.496838	0.495977	0.493452	0.471982	0.499766	0.478109	0.487316	0.507097	0.48888
Pyrimidine_metabolism	0.560505	0.574663	0.572224	0.549022	0.559253	0.562498	0.566903	0.566862	0.574804	0.566774	0.549883	0.54723	0.563215	0.557219	0.548961	0.558852	0.562181	0.55905	0.549452	0.562065	0.552934	0.520207	0.533936	0.482153	0.542049	0.477571	0.562972	0.573434	0.563214	0.555863	0.556358	0.575467	0.467663	0.573307	0.562482	0.576947	0.553664	0.5505	0.553635	0.566642	0.564467	0.560996	0.571316	0.545378	0.556867	0.549907	0.560035	0.56913	0.563833
Alanine_aspartate_and_glutamate_metabolism	0.469327	0.432222	0.466953	0.454441	0.46844	0.457021	0.455855	0.446317	0.457733	0.459928	0.471415	0.456762	0.469537	0.455156	0.458013	0.448722	0.452854	0.4483	0.464165	0.477528	0.46274	0.367882	0.398869	0.35666	0.461117	0.364063	0.427625	0.46862	0.458862	0.469196	0.451873	0.440107	0.342183	0.436327	0.470975	0.475322	0.450339	0.460251	0.446771	0.459695	0.488901	0.467659	0.450073	0.449874	0.467196	0.492439	0.444636	0.470635	0.471513
Glycine_serine_and_threonine_metabolism	0.424255	0.4146	0.409587	0.398746	0.377033	0.402529	0.435821	0.372466	0.398739	0.418835	0.41062	0.369941	0.369065	0.385813	0.389886	0.411948	0.422845	0.373793	0.409109	0.444949	0.376427	0.293723	0.360977	0.255333	0.407083	0.298615	0.376985	0.413875	0.431913	0.412929	0.377236	0.418994	0.333295	0.389352	0.411656	0.410888	0.401791	0.422105	0.391595	0.423446	0.392365	0.383297	0.41259	0.406902	0.413148	0.423733	0.398792	0.412968	0.399258
Cysteine_and_methionine_metabolism	0.534935	0.523405	0.527571	0.505837	0.489544	0.501141	0.556636	0.526614	0.495646	0.51041	0.506174	0.499411	0.495334	0.504435	0.525981	0.528058	0.53962	0.518582	0.498481	0.532849	0.51818	0.462366	0.48295	0.413673	0.51692	0.427486	0.538985	0.509366	0.516171	0.507584	0.514568	0.51975	0.44042	0.519591	0.506085	0.516958	0.517987	0.483105	0.515688	0.51231	0.503668	0.503368	0.4868	0.499668	0.548979	0.509582	0.524972	0.515001	0.479121
Valine_leucine_and_isoleucine_degradation	0.578213	0.586217	0.588869	0.558974	0.577471	0.582936	0.579391	0.555099	0.565317	0.572228	0.58611	0.573469	0.562002	0.579223	0.566944	0.563399	0.563103	0.570015	0.575649	0.602067	0.558331	0.516547	0.545891	0.470796	0.574191	0.482465	0.576439	0.600288	0.560456	0.58615	0.570993	0.546602	0.503576	0.565512	0.591674	0.577148	0.578973	0.611963	0.573935	0.570527	0.585009	0.563528	0.567544	0.538937	0.585493	0.560104	0.559296	0.590031	0.565983
Valine_leucine_and_isoleucine_biosynthesis	0.514439	0.512779	0.51995	0.497256	0.502132	0.546362	0.482385	0.507733	0.512869	0.510043	0.500367	0.493628	0.523149	0.494995	0.491499	0.504655	0.495061	0.516021	0.515124	0.507658	0.500761	0.500045	0.503813	0.426542	0.495408	0.474599	0.503086	0.520294	0.519466	0.515145	0.503914	0.497893	0.517601	0.48676	0.512505	0.560775	0.492113	0.537041	0.493228	0.509062	0.50511	0.496139	0.511789	0.487819	0.508823	0.506757	0.504169	0.51564	0.475573
Lysine_degradation	0.620398	0.613888	0.605516	0.579188	0.579987	0.606822	0.583186	0.589141	0.60136	0.596728	0.580048	0.594544	0.595293	0.588749	0.594761	0.585014	0.609961	0.591769	0.584704	0.610025	0.576719	0.551538	0.563911	0.530823	0.581631	0.539828	0.603628	0.598951	0.604668	0.597854	0.577688	0.586255	0.566808	0.599402	0.585854	0.597687	0.595388	0.583273	0.585174	0.599308	0.597373	0.578046	0.606682	0.578454	0.601749	0.570466	0.587301	0.59734	0.58409
Arginine_and_proline_metabolism	0.492444	0.492709	0.516495	0.487875	0.486874	0.485481	0.485664	0.493055	0.494843	0.480316	0.503473	0.48721	0.489164	0.496917	0.465638	0.499411	0.508269	0.453746	0.507657	0.52534	0.505	0.411215	0.45267	0.35837	0.486663	0.367354	0.441016	0.530766	0.499184	0.50497	0.48238	0.46975	0.365717	0.485913	0.491947	0.497203	0.522762	0.507176	0.495518	0.485478	0.506503	0.493685	0.493573	0.481955	0.484081	0.49641	0.47887	0.488957	0.50554
Histidine_metabolism	0.413251	0.391472	0.429969	0.434568	0.433383	0.401254	0.45602	0.411361	0.433144	0.436754	0.453458	0.428694	0.418268	0.418991	0.410945	0.418774	0.449121	0.386371	0.435468	0.443046	0.43061	0.268476	0.315676	0.291964	0.435282	0.297596	0.388189	0.443723	0.448307	0.466534	0.388768	0.385431	0.250164	0.409119	0.439501	0.427935	0.4125	0.436255	0.420041	0.423219	0.434006	0.408917	0.42246	0.424085	0.428543	0.445911	0.448804	0.42025	0.435361
Tyrosine_metabolism	0.339705	0.327555	0.380758	0.345354	0.346451	0.328777	0.35007	0.287939	0.332224	0.342042	0.37256	0.364049	0.337388	0.349134	0.3417	0.359546	0.359569	0.312524	0.379858	0.409504	0.357757	0.229632	0.262097	0.224708	0.359666	0.246363	0.302967	0.3395	0.3627	0.377216	0.31547	0.33864	0.173065	0.288819	0.349945	0.353209	0.299934	0.331998	0.392724	0.337851	0.317916	0.322949	0.325991	0.368532	0.329779	0.364706	0.381289	0.376087	0.3506
Phenylalanine_metabolism	0.407719	0.401451	0.437329	0.419441	0.435635	0.382394	0.460501	0.402492	0.416692	0.38925	0.449358	0.457796	0.423902	0.414301	0.431176	0.397163	0.42271	0.378941	0.432528	0.472076	0.417617	0.273915	0.293745	0.271285	0.406719	0.280289	0.373076	0.44846	0.44279	0.421066	0.370041	0.362185	0.177282	0.37471	0.408314	0.407881	0.351287	0.381154	0.421196	0.399827	0.422213	0.367044	0.426623	0.406321	0.42725	0.442879	0.449725	0.41755	0.385291
Tryptophan_metabolism	0.43711	0.421832	0.468222	0.442567	0.475808	0.42286	0.4374	0.443162	0.466239	0.451481	0.484844	0.462782	0.445893	0.420363	0.406602	0.402649	0.465694	0.435037	0.497705	0.479058	0.408651	0.334558	0.349286	0.342216	0.458907	0.331499	0.440173	0.471027	0.440788	0.485838	0.420351	0.407705	0.287725	0.410986	0.454101	0.455326	0.441367	0.423931	0.429165	0.407659	0.468878	0.423639	0.452135	0.404198	0.47147	0.473652	0.456136	0.430831	0.433178
beta_Alanine_metabolism	0.487682	0.483107	0.49529	0.463196	0.487266	0.459943	0.506792	0.461488	0.452436	0.48121	0.486924	0.479782	0.471017	0.457956	0.458615	0.440783	0.467242	0.479464	0.503216	0.488847	0.459392	0.420047	0.423856	0.394466	0.481182	0.376756	0.482383	0.481951	0.456394	0.504045	0.456375	0.450566	0.434455	0.465453	0.473957	0.457925	0.5063	0.462487	0.458483	0.460317	0.474407	0.464205	0.488935	0.457737	0.460028	0.503317	0.46057	0.490079	0.465822
Taurine_and_hypotaurine_metabolism	0.382642	0.258976	0.348941	0.341455	0.372078	0.403843	0.384293	0.303988	0.355747	0.34727	0.354093	0.379872	0.357166	0.303484	0.369872	0.29999	0.308007	0.313246	0.331253	0.359676	0.34224	0.272195	0.290432	0.212591	0.38384	0.217283	0.314488	0.335821	0.348764	0.333353	0.291207	0.254112	0.23332	0.345631	0.413533	0.318013	0.409543	0.358963	0.347693	0.339839	0.367708	0.340419	0.253394	0.36772	0.363313	0.323056	0.361997	0.413752	0.402198
Glutathione_metabolism	0.481204	0.537334	0.513228	0.51876	0.517889	0.51646	0.534508	0.488413	0.556239	0.507989	0.535911	0.532368	0.508645	0.535588	0.512973	0.536091	0.505616	0.516484	0.477478	0.556613	0.575972	0.451945	0.455221	0.419321	0.526292	0.455815	0.499888	0.520194	0.533635	0.544688	0.534472	0.501054	0.391708	0.539539	0.534336	0.520716	0.51606	0.550282	0.515568	0.513755	0.540572	0.532685	0.496031	0.520765	0.546935	0.481766	0.55684	0.541567	0.520373
N_Glycan_biosynthesis	0.610285	0.603482	0.607209	0.572665	0.599265	0.598135	0.588434	0.597371	0.598326	0.599387	0.60517	0.597326	0.598044	0.60883	0.61925	0.595962	0.607794	0.602348	0.613191	0.610226	0.608487	0.568381	0.563161	0.547098	0.619764	0.523111	0.60423	0.615278	0.60515	0.616184	0.610227	0.611806	0.544541	0.596659	0.614926	0.594724	0.590871	0.616985	0.603452	0.621866	0.609944	0.596503	0.597086	0.585906	0.592449	0.606603	0.588754	0.588864	0.579812
Glycosaminoglycan_biosynthesis_keratan_sulfate	0.542459	0.505713	0.542755	0.561599	0.545905	0.518661	0.533347	0.531312	0.530627	0.556186	0.563202	0.518058	0.573673	0.54533	0.557381	0.602867	0.585978	0.509289	0.536966	0.536803	0.554022	0.493305	0.487199	0.473059	0.566752	0.439507	0.468478	0.588099	0.547234	0.527962	0.574955	0.574627	0.42763	0.575407	0.595232	0.517718	0.542603	0.592886	0.563864	0.573553	0.545397	0.586927	0.546519	0.562249	0.553618	0.546768	0.554197	0.568733	0.497957
Glycosaminoglycan_degradation	0.41512	0.432894	0.447763	0.459942	0.477637	0.476826	0.437528	0.459806	0.47957	0.480256	0.4723	0.464564	0.458265	0.475004	0.50557	0.495524	0.470846	0.467126	0.507477	0.480428	0.463376	0.411724	0.419334	0.431459	0.47885	0.403731	0.460678	0.48984	0.459091	0.464475	0.501626	0.443632	0.395905	0.435526	0.464247	0.465272	0.451297	0.454147	0.449205	0.453836	0.440189	0.474128	0.474858	0.475426	0.442661	0.512245	0.475039	0.474627	0.434395
Glycosphingolipid_biosynthesis_lacto_and_neolacto_series	0.411818	0.434607	0.409047	0.433757	0.426592	0.454588	0.388001	0.407704	0.457899	0.444448	0.449528	0.44643	0.45614	0.42583	0.453813	0.48275	0.477948	0.423116	0.393413	0.432647	0.455753	0.356455	0.404604	0.369367	0.44757	0.351813	0.409335	0.468122	0.467522	0.456787	0.401266	0.418891	0.243101	0.412729	0.460779	0.424959	0.454177	0.424894	0.440854	0.424155	0.42734	0.438525	0.458459	0.449359	0.45216	0.447288	0.46248	0.403904	0.444489
Glycosphingolipid_biosynthesis_ganglio_series	0.442238	0.445166	0.45453	0.427393	0.474869	0.448881	0.475569	0.469807	0.471007	0.462667	0.475155	0.450017	0.441817	0.455596	0.466228	0.438506	0.485051	0.481323	0.493374	0.468363	0.441874	0.362604	0.38217	0.344816	0.469932	0.339481	0.429646	0.479161	0.406888	0.478426	0.468233	0.399058	0.412012	0.427745	0.469159	0.45252	0.4554	0.451144	0.465549	0.450721	0.451139	0.463856	0.494753	0.463167	0.420368	0.517462	0.450256	0.458244	0.435631
Other_glycan_degradation	0.500145	0.543842	0.521499	0.512231	0.540024	0.525178	0.484243	0.518023	0.516477	0.50701	0.528959	0.518739	0.525627	0.558725	0.566303	0.562597	0.549355	0.50765	0.538211	0.547668	0.526551	0.481498	0.503289	0.504639	0.545163	0.502274	0.540702	0.507041	0.51145	0.513584	0.534909	0.517296	0.451087	0.533345	0.521127	0.521442	0.523647	0.55675	0.516722	0.556414	0.555066	0.517494	0.536404	0.535156	0.546573	0.545001	0.540205	0.529555	0.52617
Riboflavin_metabolism	0.516403	0.513299	0.474511	0.483657	0.456694	0.492105	0.542311	0.457376	0.447871	0.485409	0.464192	0.469525	0.460651	0.488299	0.488386	0.47581	0.435522	0.486996	0.495812	0.480969	0.517509	0.473474	0.44924	0.479848	0.498249	0.467773	0.478526	0.460528	0.430875	0.4688	0.48279	0.517717	0.373867	0.47735	0.469964	0.496542	0.517865	0.498049	0.480315	0.517035	0.442115	0.449676	0.460128	0.415187	0.448933	0.486611	0.480422	0.499205	0.483451
Nicotinate_and_nicotinamide_metabolism	0.483839	0.498	0.489413	0.497533	0.467922	0.44763	0.458218	0.462091	0.460436	0.464412	0.472342	0.480474	0.474865	0.48992	0.469189	0.449038	0.498833	0.484504	0.495797	0.487194	0.473536	0.399778	0.458735	0.393408	0.503155	0.364931	0.46509	0.501657	0.471501	0.493985	0.494393	0.490508	0.305315	0.476286	0.506921	0.485869	0.46717	0.477294	0.481209	0.480635	0.471484	0.493372	0.471909	0.422134	0.483896	0.472185	0.471593	0.474114	0.484946
Pantothenate_and_CoA_biosynthesis	0.4434	0.475505	0.484322	0.47791	0.478829	0.453292	0.45904	0.463543	0.458665	0.487221	0.484979	0.462168	0.472593	0.437005	0.424648	0.419295	0.462442	0.469234	0.513686	0.442121	0.497121	0.432028	0.40868	0.393938	0.48641	0.337938	0.460958	0.504577	0.440648	0.4893	0.477137	0.433872	0.353569	0.436581	0.500712	0.488186	0.488484	0.451983	0.42431	0.518133	0.474835	0.457257	0.468311	0.403495	0.46058	0.48826	0.476224	0.438042	0.475916
Folate_biosynthesis	0.490442	0.414737	0.523593	0.408144	0.449195	0.430354	0.449741	0.45235	0.504622	0.456739	0.424213	0.448111	0.398793	0.434874	0.460394	0.410898	0.483011	0.420653	0.450271	0.554582	0.425573	0.362512	0.345574	0.361811	0.415517	0.203902	0.40145	0.458846	0.496959	0.441343	0.43318	0.415176	0.26029	0.420827	0.460903	0.471729	0.406107	0.46638	0.445142	0.417043	0.449005	0.46466	0.420262	0.431547	0.409143	0.42375	0.430489	0.429675	0.406246
One_carbon_pool_by_folate	0.523633	0.52305	0.483066	0.460862	0.461767	0.516125	0.521964	0.491625	0.505688	0.510895	0.476844	0.486623	0.497763	0.492305	0.505539	0.531321	0.515694	0.474829	0.498575	0.512187	0.502017	0.389798	0.466124	0.419814	0.469949	0.421461	0.504716	0.517414	0.533761	0.495597	0.505237	0.53476	0.478184	0.490507	0.485973	0.532295	0.476261	0.523384	0.476492	0.521769	0.519059	0.500214	0.498063	0.48535	0.537747	0.489104	0.499271	0.484857	0.467694
Retinol_metabolism	-0.00250807	-0.020959	0.0974721	0.055151	0.0627522	-0.0314602	-0.0166959	-0.0138439	-0.0298844	0.0112579	0.0653929	0.109128	-0.00868211	-0.00549426	-0.0133083	-0.0170753	-0.0307572	0.0226468	0.0295088	0.0739122	0.0148129	-0.0443009	-0.0120347	0.0882837	0.0266777	0.00201659	-0.0105788	-0.0233688	0.016417	0.106597	-0.000870601	-0.0581553	-0.0736775	0.0228967	0.0973192	-0.0199066	0.0508539	-0.0286659	0.0534433	-0.0327089	-0.0124107	0.0165014	0.000111856	0.0491192	-0.0247073	0.0157193	-0.0268435	0.0246359	0.0156132
Porphyrin_and_chlorophyll_metabolism	0.130092	0.179817	0.232135	0.246708	0.252811	0.139487	0.11663	0.135592	0.132741	0.166908	0.219636	0.225783	0.193788	0.159637	0.159055	0.177108	0.115944	0.183384	0.138975	0.233888	0.177805	0.208242	0.216005	0.293284	0.169833	0.128453	0.147216	0.155277	0.189162	0.292194	0.152921	0.155975	0.0645169	0.159079	0.284694	0.197611	0.272963	0.137737	0.173457	0.205383	0.208084	0.197177	0.181369	0.242754	0.18086	0.169138	0.138744	0.151757	0.174567
Terpenoid_backbone_biosynthesis	0.534222	0.569317	0.577031	0.537647	0.539031	0.54599	0.54651	0.5359	0.563136	0.588158	0.571323	0.536666	0.555756	0.555416	0.549766	0.542218	0.509854	0.575979	0.494475	0.584201	0.57383	0.52267	0.544157	0.443896	0.541458	0.500513	0.557161	0.570581	0.515249	0.582123	0.580572	0.567219	0.426605	0.545666	0.570091	0.583782	0.559139	0.567539	0.572859	0.547437	0.550066	0.554731	0.504791	0.527467	0.556736	0.526886	0.548313	0.571979	0.551762
Metabolism_of_xenobiotics_by_cytochrome_P450	0.0577267	0.112388	0.149224	0.149943	0.142123	0.0654931	0.123465	0.0491135	0.077469	0.101844	0.152389	0.190069	0.0734225	0.101825	0.084326	0.105168	0.0617935	0.106222	0.0764912	0.183666	0.132914	0.0532695	0.0694132	0.0878894	0.119085	0.0787504	0.0785256	0.0741538	0.126614	0.222537	0.0849751	0.0598207	-0.0653558	0.115874	0.190919	0.0910391	0.13076	0.111185	0.131546	0.0834323	0.124195	0.113176	0.0810777	0.156056	0.11732	0.0816896	0.1017	0.13649	0.100343
Drug_metabolism_cytochrome_P450	0.0591049	0.11089	0.156692	0.162702	0.152318	0.0696156	0.105512	0.0525181	0.0774049	0.0936647	0.173499	0.196335	0.0870768	0.0982473	0.100195	0.102066	0.0685249	0.115295	0.0901301	0.192457	0.135499	0.0486038	0.0578272	0.111716	0.132505	0.101423	0.090393	0.0867362	0.119059	0.217553	0.110142	0.0642718	-0.0483914	0.118875	0.178605	0.0936863	0.131407	0.105388	0.144227	0.0664846	0.114273	0.116936	0.0845174	0.157092	0.109283	0.0991145	0.107346	0.142934	0.117104
Drug_metabolism_other_enzymes	0.0922923	0.122443	0.185049	0.1933	0.192232	0.108639	0.105216	0.0833148	0.105321	0.136201	0.190518	0.201635	0.143596	0.127849	0.126789	0.127562	0.0796582	0.168724	0.113157	0.178047	0.150269	0.151072	0.132311	0.241134	0.134375	0.166191	0.150163	0.120566	0.141025	0.217366	0.108251	0.0901278	0.0013387	0.133181	0.232731	0.129472	0.18745	0.076325	0.139148	0.128289	0.136733	0.125425	0.134412	0.191845	0.10865	0.136445	0.105754	0.125625	0.131639
Fatty_acid_biosynthesis	0.470145	0.45096	0.462186	0.468984	0.469412	0.4951	0.477783	0.486242	0.455613	0.458649	0.479541	0.450228	0.474719	0.47303	0.445011	0.469847	0.484457	0.461164	0.475003	0.480541	0.474858	0.408834	0.433048	0.413518	0.478061	0.397985	0.435692	0.473539	0.495855	0.469899	0.47513	0.453959	0.385509	0.471126	0.490525	0.485987	0.458448	0.497525	0.46637	0.473232	0.477485	0.467858	0.469982	0.47341	0.474441	0.456007	0.462087	0.480813	0.497363
Fatty_acid_elongation	0.60108	0.62228	0.606188	0.553848	0.562221	0.590558	0.620268	0.570939	0.600227	0.577087	0.571552	0.57375	0.578436	0.606273	0.57126	0.602534	0.604431	0.580399	0.583217	0.627017	0.579704	0.514232	0.557022	0.445946	0.584282	0.500828	0.595397	0.600759	0.602996	0.580946	0.58513	0.618483	0.45758	0.588091	0.575406	0.601415	0.593425	0.568772	0.588626	0.581537	0.589635	0.583534	0.585115	0.568088	0.608204	0.534148	0.598318	0.574406	0.567517
Fatty_acid_degradation	0.499781	0.500671	0.518203	0.477295	0.499706	0.49999	0.467268	0.486741	0.473048	0.482488	0.497132	0.516168	0.473719	0.4856	0.467408	0.477669	0.49504	0.475696	0.529449	0.531438	0.464288	0.424081	0.455495	0.398339	0.515069	0.405606	0.476933	0.483857	0.483105	0.50625	0.47575	0.489401	0.407549	0.494411	0.501141	0.489954	0.47607	0.509457	0.505425	0.482405	0.480244	0.48925	0.479074	0.475669	0.479448	0.47975	0.486187	0.522783	0.506985
Arginine_biosynthesis	0.389873	0.386959	0.407213	0.3664	0.367451	0.362779	0.375482	0.359536	0.356104	0.369581	0.37261	0.36893	0.36818	0.383336	0.342711	0.396655	0.361874	0.34895	0.383758	0.400514	0.378828	0.25688	0.321155	0.250835	0.369575	0.245767	0.33956	0.422359	0.363513	0.373111	0.359116	0.35008	0.222407	0.362753	0.367942	0.400383	0.386683	0.377853	0.363079	0.368426	0.395749	0.378703	0.361109	0.385887	0.352374	0.372375	0.347168	0.383155	0.39644
Phenylalanine_tyrosine_and_tryptophan_biosynthesis	0.348843	0.31539	0.364629	0.319805	0.43002	0.336241	0.343581	0.31529	0.32858	0.284108	0.395808	0.403992	0.350855	0.343857	0.36418	0.310983	0.28946	0.318499	0.340453	0.373462	0.3618	0.228237	0.243839	0.245609	0.319554	0.242862	0.29204	0.330827	0.36487	0.243884	0.32214	0.240682	0.164883	0.303275	0.306812	0.342993	0.264156	0.2552	0.343457	0.34211	0.363963	0.317413	0.368354	0.290845	0.370424	0.351285	0.368249	0.261552	0.210314
Phosphonate_and_phosphinate_metabolism	0.479713	0.466256	0.483439	0.469849	0.472635	0.472392	0.459203	0.463325	0.455091	0.470361	0.480436	0.478897	0.464548	0.469052	0.47204	0.47588	0.466582	0.48903	0.488082	0.485747	0.481627	0.41416	0.440136	0.423641	0.490055	0.401767	0.471114	0.471773	0.459146	0.490277	0.476797	0.467281	0.367181	0.477266	0.472937	0.467398	0.473086	0.482133	0.484203	0.48297	0.475418	0.473353	0.479184	0.465649	0.467871	0.480067	0.475804	0.469283	0.47294
Selenocompound_metabolism	0.51477	0.535594	0.533141	0.518331	0.530663	0.546946	0.548462	0.548999	0.52582	0.540939	0.537953	0.533305	0.534396	0.532188	0.520363	0.512298	0.534417	0.520293	0.542817	0.555698	0.534266	0.494553	0.504676	0.453157	0.539402	0.439065	0.526374	0.556326	0.556433	0.530794	0.526804	0.541191	0.476375	0.545185	0.533259	0.547591	0.535018	0.542393	0.52559	0.536685	0.530174	0.535167	0.540089	0.52922	0.532104	0.548471	0.530054	0.537176	0.520726
D_Glutamine_and_D_glutamate_metabolism	0.46278	0.509162	0.497592	0.486083	0.472028	0.490509	0.468506	0.483895	0.477291	0.490072	0.523442	0.480166	0.483062	0.484177	0.494407	0.492618	0.492959	0.489809	0.491398	0.515459	0.473669	0.386835	0.474871	0.401205	0.48456	0.42091	0.42157	0.521754	0.467639	0.519688	0.481293	0.490907	0.365672	0.479305	0.473027	0.525146	0.491564	0.441267	0.474349	0.502434	0.508134	0.493316	0.470092	0.482904	0.445231	0.465896	0.481124	0.475086	0.512545
D_Arginine_and_D_ornithine_metabolism	0.447274	0.443775	0.449249	0.443126	0.439506	0.464182	0.435062	0.432818	0.448612	0.450695	0.446625	0.403162	0.42475	0.429989	0.441194	0.449934	0.446563	0.42659	0.435055	0.458111	0.428556	0.329437	0.399853	0.321109	0.448775	0.34058	0.417584	0.443366	0.466023	0.437452	0.449014	0.439866	0.347175	0.431069	0.454747	0.456643	0.426678	0.46215	0.422974	0.447358	0.436558	0.431333	0.456204	0.456348	0.464815	0.45322	0.438948	0.450731	0.416887
Mucin_type_O_glycan_biosynthesis	0.478647	0.472492	0.482334	0.470214	0.473247	0.471622	0.450657	0.45248	0.460439	0.472966	0.459083	0.467238	0.461242	0.453068	0.511406	0.46358	0.464787	0.458956	0.484092	0.476013	0.456397	0.427135	0.386247	0.421231	0.513702	0.403201	0.471599	0.464019	0.447429	0.47338	0.458956	0.466548	0.384959	0.475642	0.514342	0.472574	0.474416	0.489243	0.482058	0.513954	0.463004	0.483682	0.451487	0.45019	0.47028	0.457438	0.469691	0.476327	0.449572
Mannose_type_O_glycan_biosynthesis	0.545096	0.516802	0.505212	0.466503	0.46907	0.509731	0.472147	0.45951	0.506365	0.503059	0.470683	0.483031	0.50164	0.501643	0.510144	0.512705	0.527584	0.473832	0.466169	0.508588	0.503078	0.44594	0.39994	0.343568	0.464067	0.374528	0.472164	0.510638	0.511897	0.460023	0.493148	0.513218	0.417583	0.513417	0.467072	0.491002	0.470535	0.477941	0.517339	0.516411	0.4733	0.468607	0.495252	0.516286	0.476504	0.464245	0.474854	0.491019	0.504303
Other_types_of_O_glycan_biosynthesis	0.500145	0.543842	0.521499	0.512231	0.540024	0.525178	0.484243	0.518023	0.516477	0.50701	0.528959	0.518739	0.525627	0.558725	0.566303	0.562597	0.549355	0.50765	0.538211	0.547668	0.526551	0.481498	0.503289	0.504639	0.545163	0.502274	0.540702	0.507041	0.51145	0.513584	0.534909	0.517296	0.451087	0.533345	0.521127	0.521442	0.523647	0.55675	0.516722	0.556414	0.555066	0.517494	0.536404	0.535156	0.546573	0.545001	0.540205	0.529555	0.52617
Glycosaminoglycan_biosynthesis_chondroitin_sulfate_dermatan_sulfate	0.5382	0.490139	0.544484	0.528465	0.546441	0.502108	0.522852	0.519707	0.535753	0.523953	0.535407	0.54115	0.521029	0.549223	0.575321	0.521735	0.532763	0.536499	0.542794	0.537795	0.551234	0.470006	0.463736	0.475855	0.535276	0.488472	0.492124	0.518192	0.52305	0.516954	0.525794	0.486375	0.449872	0.512198	0.553422	0.516615	0.534724	0.523926	0.566498	0.534369	0.528687	0.544124	0.522408	0.525503	0.516491	0.541557	0.515017	0.52624	0.506689
Glycosaminoglycan_biosynthesis_heparan_sulfate_heparin	0.48157	0.443894	0.468981	0.402261	0.377988	0.466275	0.412487	0.400321	0.385471	0.399562	0.423373	0.414117	0.411753	0.415712	0.474193	0.44687	0.45526	0.397443	0.417403	0.434065	0.444735	0.34942	0.349476	0.341379	0.42901	0.308543	0.43344	0.376151	0.440414	0.375003	0.452101	0.437132	0.389393	0.432206	0.428952	0.433062	0.418545	0.423189	0.479003	0.433211	0.391531	0.45088	0.396284	0.432257	0.3845	0.377588	0.41601	0.404605	0.398898
Glycosylphosphatidylinositol_GPI_anchor_biosynthesis	0.516703	0.549328	0.513862	0.492954	0.519296	0.517488	0.525577	0.514522	0.518357	0.515035	0.497078	0.509782	0.535896	0.538482	0.540791	0.530435	0.517013	0.513235	0.50118	0.533801	0.52641	0.469445	0.519252	0.389637	0.530533	0.385889	0.539194	0.523161	0.518567	0.529713	0.529068	0.536864	0.441842	0.537186	0.525908	0.537223	0.514865	0.538458	0.514822	0.535022	0.514406	0.50934	0.539148	0.51378	0.533549	0.51108	0.512662	0.519474	0.494388
Glycosphingolipid_biosynthesis_globo_and_isoglobo_series	0.494216	0.465601	0.515805	0.510777	0.521182	0.507282	0.447855	0.496644	0.497801	0.506648	0.529732	0.522656	0.506604	0.526196	0.524046	0.554156	0.52963	0.527077	0.493795	0.534373	0.519602	0.466822	0.490976	0.428922	0.495658	0.443879	0.458671	0.529253	0.519427	0.53005	0.506117	0.515276	0.351327	0.469305	0.505465	0.500213	0.488195	0.47438	0.499556	0.460059	0.524258	0.515832	0.545805	0.519325	0.507638	0.540897	0.512779	0.496585	0.50796
Thiamine_metabolism	0.414768	0.382937	0.460199	0.332195	0.391843	0.361135	0.401217	0.35781	0.450836	0.388705	0.382979	0.389154	0.385913	0.410887	0.395336	0.341829	0.394289	0.351524	0.382415	0.469394	0.370639	0.263121	0.295092	0.269773	0.339376	0.169666	0.324004	0.390033	0.411136	0.363331	0.35452	0.370553	0.248815	0.37693	0.377848	0.413455	0.346445	0.415978	0.39558	0.375519	0.342597	0.382798	0.37305	0.32776	0.360544	0.377704	0.367411	0.387599	0.369488
Vitamin_B6_metabolism	0.464333	0.47099	0.518788	0.358721	0.436571	0.431942	0.484632	0.430964	0.487162	0.3923	0.425924	0.447688	0.41483	0.37006	0.486712	0.439721	0.504391	0.447512	0.458687	0.494669	0.41656	0.324121	0.390054	0.292163	0.429387	0.326917	0.430207	0.471844	0.477939	0.442793	0.399654	0.43213	0.295784	0.391621	0.444941	0.480358	0.435838	0.437396	0.472602	0.427733	0.486393	0.468406	0.410431	0.405518	0.434633	0.405012	0.403605	0.476294	0.422355
Biotin_metabolism	0.47747	0.563689	0.509663	0.521367	0.533018	0.549698	0.542694	0.544337	0.510473	0.506112	0.539009	0.495676	0.545707	0.566148	0.526818	0.56032	0.532592	0.543984	0.513717	0.543888	0.547872	0.485126	0.552739	0.428227	0.538991	0.413143	0.585153	0.537017	0.532956	0.540287	0.518966	0.497295	0.469788	0.510176	0.50019	0.573862	0.517836	0.556147	0.551316	0.51554	0.525301	0.539383	0.583329	0.53363	0.536842	0.555898	0.536765	0.52679	0.527643
Lipoic_acid_metabolism	0.379207	0.411241	0.443368	0.39465	0.392412	0.381436	0.360194	0.343906	0.412609	0.35904	0.405905	0.326325	0.388831	0.396233	0.437875	0.373197	0.392649	0.395485	0.371408	0.378022	0.335137	0.127231	0.275782	0.197826	0.385034	0.134582	0.349354	0.365029	0.3907	0.344233	0.314284	0.38554	0.146707	0.427856	0.404352	0.394018	0.39577	0.385586	0.334432	0.417161	0.368413	0.352185	0.414176	0.396982	0.428606	0.369806	0.38692	0.403535	0.451308
Ubiquinone_and_other_terpenoid_quinone_biosynthesis	0.511248	0.520583	0.529235	0.516445	0.551497	0.494908	0.521659	0.51519	0.539706	0.519684	0.511246	0.486055	0.523836	0.535354	0.519426	0.533331	0.508211	0.522829	0.491628	0.599946	0.498402	0.411069	0.486424	0.387066	0.507929	0.374543	0.486318	0.525968	0.533853	0.49737	0.505295	0.489964	0.342143	0.527314	0.527669	0.521448	0.490002	0.524564	0.506712	0.534134	0.52789	0.512874	0.52717	0.530198	0.520297	0.485151	0.488602	0.527528	0.488066
Caffeine_metabolism	-0.139236	0.0392624	0.176883	0.153104	0.186855	0.0979813	0.166002	0.0469515	0.130041	0.0740656	0.190182	0.192356	0.182442	0.194068	0.21874	0.126214	0.0544176	0.200931	0.148279	0.20298	0.107319	0.0855191	-0.120642	0.246745	0.151179	0.331874	0.237106	0.174852	0.163394	0.0511106	0.06586	0.148847	-0.0661905	0.106864	0.201265	0.0570872	0.104869	0.0291919	0.170602	0.11721	0.0833589	0.0609075	0.0463117	0.136281	0.140068	0.174883	0.20803	0.263794	0.279007
Neomycin_kanamycin_and_gentamicin_biosynthesis	0.409946	0.381339	0.445567	0.342977	0.377546	0.39614	0.427199	0.412267	0.448219	0.452672	0.457503	0.464401	0.428344	0.385927	0.380641	0.490144	0.443353	0.436925	0.46693	0.373578	0.388369	0.262048	0.348843	0.339788	0.40849	0.278389	0.353873	0.364416	0.376575	0.419717	0.391011	0.411909	0.287307	0.32317	0.423715	0.453827	0.488669	0.410162	0.387003	0.414259	0.420067	0.429311	0.412501	0.379627	0.42861	0.441793	0.46751	0.330306	0.407039
Synthesis_and_degradation_of_ketone_bodies	0.523534	0.507458	0.518725	0.527504	0.507038	0.534591	0.497319	0.420152	0.488271	0.470364	0.574307	0.43253	0.402347	0.543699	0.4524	0.438284	0.397687	0.451046	0.413012	0.589611	0.475763	0.392327	0.44133	0.296143	0.492016	0.357806	0.458508	0.605548	0.407253	0.555664	0.535006	0.472505	0.37424	0.472924	0.539896	0.454201	0.48001	0.590301	0.507647	0.470461	0.464205	0.430714	0.437675	0.499772	0.484215	0.468557	0.486192	0.544386	0.482212
[truncated: 91 more columns]
